# Supplementary material for: Seasonal Effects on Gene Expression
Source: PLoS One. 2015 May 29;10(5):e0126995. doi: 10.1371/journal.pone.0126995 (PMC4449160; doi:10.1371/journal.pone.0126995)
Supplement: S1 Table — Sample IDs match those of the expression data deposed in GEO GSE33321 (TXT) [file pone.0126995.s004.txt]

SampleID ProID Month MonthOrder SinCovar CosCovar UV Max_Temp Min_Temp Ground_Temp Rainfall Rain_Days Wind_Speed Sunshine_Hours Solar_Exposure Clear_Days Cloudy_Days Evaporation
1 03-Feb-06 2 14 0.821401652810417 0.570350177312425 1.139 1.212 1.231 1.189 1.057 1.102 -0.56 -0.237 0.511 -1.245 1.026 0.734
2 21-Apr-06 4 16 0.904638569010728 -0.426179609388135 -0.457 0.238 0.168 0.242 -0.172 0.549 -1.194 -0.387 -0.521 -0.159 -0.268 -0.461
3 21-Apr-06 4 16 0.904638569010728 -0.426179609388135 -0.457 0.238 0.168 0.242 -0.172 0.549 -1.194 -0.387 -0.521 -0.159 -0.268 -0.461
4 05-Jul-06 7 19 -0.426179609388135 -0.904638569010728 -1.415 -1.509 -1.448 -1.426 -1.432 -0.961 -0.37 -0.536 -1.25 1.193 -0.727 -1.341
5 06-Jun-06 6 18 0.0832369162003105 -0.996529786700559 -1.415 -1.375 -1.116 -1.028 -0.434 -0.408 -0.75 -2.183 -1.553 -0.115 0.108 -1.53
6 06-Jun-06 6 18 0.0832369162003105 -0.996529786700559 -1.415 -1.375 -1.116 -1.028 -0.434 -0.408 -0.75 -2.183 -1.553 -0.115 0.108 -1.53
7 06-Jun-06 6 18 0.0832369162003105 -0.996529786700559 -1.415 -1.375 -1.116 -1.028 -0.434 -0.408 -0.75 -2.183 -1.553 -0.115 0.108 -1.53
8 06-Jun-06 6 18 0.0832369162003105 -0.996529786700559 -1.415 -1.375 -1.116 -1.028 -0.434 -0.408 -0.75 -2.183 -1.553 -0.115 0.108 -1.53
9 22-Feb-07 2 26 0.821401652810417 0.570350177312425 1.139 1.212 1.231 1.189 1.057 1.102 -0.56 -0.237 0.511 -1.245 1.026 0.734
10 22-Feb-07 2 26 0.821401652810417 0.570350177312425 1.139 1.212 1.231 1.189 1.057 1.102 -0.56 -0.237 0.511 -1.245 1.026 0.734
11 10-Jul-09 NA NA NA NA -1.415 -1.509 -1.448 -1.426 -1.432 -0.961 -0.37 -0.536 -1.25 1.193 -0.727 -1.341
12 10-Jul-09 NA NA NA NA -1.415 -1.509 -1.448 -1.426 -1.432 -0.961 -0.37 -0.536 -1.25 1.193 -0.727 -1.341
13 30-Jun-05 6 6 0.0832369162003105 -0.996529786700559 -1.415 -1.375 -1.116 -1.028 -0.434 -0.408 -0.75 -2.183 -1.553 -0.115 0.108 -1.53
14 30-Jun-05 6 6 0.0832369162003105 -0.996529786700559 -1.415 -1.375 -1.116 -1.028 -0.434 -0.408 -0.75 -2.183 -1.553 -0.115 0.108 -1.53
15 17-Jan-06 1 13 0.426179609388135 0.904638569010728 1.459 1.246 1.253 1.265 1.46 0.991 0.898 0.661 1.158 -1.422 1.276 1.237
16 17-Jan-06 1 13 0.426179609388135 0.904638569010728 1.459 1.246 1.253 1.265 1.46 0.991 0.898 0.661 1.158 -1.422 1.276 1.237
17 09-Feb-06 2 14 0.821401652810417 0.570350177312425 1.139 1.212 1.231 1.189 1.057 1.102 -0.56 -0.237 0.511 -1.245 1.026 0.734
18 09-Feb-06 2 14 0.821401652810417 0.570350177312425 1.139 1.212 1.231 1.189 1.057 1.102 -0.56 -0.237 0.511 -1.245 1.026 0.734
19 24-May-06 5 17 0.570350177312425 -0.821401652810417 -1.096 -0.602 -0.607 -0.649 0.567 0.107 -0.623 -0.536 -1.209 0.55 -0.769 -1.09
20 24-May-06 5 17 0.570350177312425 -0.821401652810417 -1.096 -0.602 -0.607 -0.649 0.567 0.107 -0.623 -0.536 -1.209 0.55 -0.769 -1.09
21 23-Sep-05 9 9 -0.996529786700559 -0.0832369162003101 -0.138 -0.367 -0.629 -0.668 -1.39 -1.476 0.454 1.41 0.228 1.082 -1.52 0.042
22 23-Sep-05 9 9 -0.996529786700559 -0.0832369162003101 -0.138 -0.367 -0.629 -0.668 -1.39 -1.476 0.454 1.41 0.228 1.082 -1.52 0.042
23 29-Sep-05 9 9 -0.996529786700559 -0.0832369162003101 -0.138 -0.367 -0.629 -0.668 -1.39 -1.476 0.454 1.41 0.228 1.082 -1.52 0.042
24 19-Apr-06 4 16 0.904638569010728 -0.426179609388135 -0.457 0.238 0.168 0.242 -0.172 0.549 -1.194 -0.387 -0.521 -0.159 -0.268 -0.461
25 19-Apr-06 4 16 0.904638569010728 -0.426179609388135 -0.457 0.238 0.168 0.242 -0.172 0.549 -1.194 -0.387 -0.521 -0.159 -0.268 -0.461
26 19-Apr-06 4 16 0.904638569010728 -0.426179609388135 -0.457 0.238 0.168 0.242 -0.172 0.549 -1.194 -0.387 -0.521 -0.159 -0.268 -0.461
27 19-Apr-06 4 16 0.904638569010728 -0.426179609388135 -0.457 0.238 0.168 0.242 -0.172 0.549 -1.194 -0.387 -0.521 -0.159 -0.268 -0.461
28 28-Apr-06 4 16 0.904638569010728 -0.426179609388135 -0.457 0.238 0.168 0.242 -0.172 0.549 -1.194 -0.387 -0.521 -0.159 -0.268 -0.461
29 01-Mar-06 3 15 0.996529786700559 0.0832369162003102 0.501 0.876 0.854 0.867 0.368 1.102 -0.497 -0.836 0.167 -0.802 0.525 0.293
30 01-Mar-06 3 15 0.996529786700559 0.0832369162003102 0.501 0.876 0.854 0.867 0.368 1.102 -0.497 -0.836 0.167 -0.802 0.525 0.293
31 10-Nov-06 11 23 -0.570350177312426 0.821401652810417 0.82 0.473 0.589 0.583 0.281 0.476 0.074 1.11 1.098 -0.558 0.859 0.985
32 10-Nov-06 11 23 -0.570350177312426 0.821401652810417 0.82 0.473 0.589 0.583 0.281 0.476 0.074 1.11 1.098 -0.558 0.859 0.985
33 10-Nov-06 11 23 -0.570350177312426 0.821401652810417 0.82 0.473 0.589 0.583 0.281 0.476 0.074 1.11 1.098 -0.558 0.859 0.985
34 18-May-05 5 5 0.570350177312425 -0.821401652810417 -1.096 -0.602 -0.607 -0.649 0.567 0.107 -0.623 -0.536 -1.209 0.55 -0.769 -1.09
35 18-May-05 5 5 0.570350177312425 -0.821401652810417 -1.096 -0.602 -0.607 -0.649 0.567 0.107 -0.623 -0.536 -1.209 0.55 -0.769 -1.09
36 18-May-05 5 5 0.570350177312425 -0.821401652810417 -1.096 -0.602 -0.607 -0.649 0.567 0.107 -0.623 -0.536 -1.209 0.55 -0.769 -1.09
37 18-May-05 5 5 0.570350177312425 -0.821401652810417 -1.096 -0.602 -0.607 -0.649 0.567 0.107 -0.623 -0.536 -1.209 0.55 -0.769 -1.09
38 11-Jan-06 1 13 0.426179609388135 0.904638569010728 1.459 1.246 1.253 1.265 1.46 0.991 0.898 0.661 1.158 -1.422 1.276 1.237
39 11-Jan-06 1 13 0.426179609388135 0.904638569010728 1.459 1.246 1.253 1.265 1.46 0.991 0.898 0.661 1.158 -1.422 1.276 1.237
40 11-Jan-06 1 13 0.426179609388135 0.904638569010728 1.459 1.246 1.253 1.265 1.46 0.991 0.898 0.661 1.158 -1.422 1.276 1.237
41 28-Sep-07 9 33 -0.996529786700559 -0.0832369162003101 -0.138 -0.367 -0.629 -0.668 -1.39 -1.476 0.454 1.41 0.228 1.082 -1.52 0.042
42 28-Sep-07 9 33 -0.996529786700559 -0.0832369162003101 -0.138 -0.367 -0.629 -0.668 -1.39 -1.476 0.454 1.41 0.228 1.082 -1.52 0.042
43 28-Sep-07 9 33 -0.996529786700559 -0.0832369162003101 -0.138 -0.367 -0.629 -0.668 -1.39 -1.476 0.454 1.41 0.228 1.082 -1.52 0.042
44 28-Sep-07 9 33 -0.996529786700559 -0.0832369162003101 -0.138 -0.367 -0.629 -0.668 -1.39 -1.476 0.454 1.41 0.228 1.082 -1.52 0.042
45 18-Feb-05 2 2 0.821401652810417 0.570350177312425 1.139 1.212 1.231 1.189 1.057 1.102 -0.56 -0.237 0.511 -1.245 1.026 0.734
46 03-Mar-05 3 3 0.996529786700559 0.0832369162003102 0.501 0.876 0.854 0.867 0.368 1.102 -0.497 -0.836 0.167 -0.802 0.525 0.293
47 03-Mar-05 3 3 0.996529786700559 0.0832369162003102 0.501 0.876 0.854 0.867 0.368 1.102 -0.497 -0.836 0.167 -0.802 0.525 0.293
48 03-Mar-05 3 3 0.996529786700559 0.0832369162003102 0.501 0.876 0.854 0.867 0.368 1.102 -0.497 -0.836 0.167 -0.802 0.525 0.293
49 03-Mar-05 3 3 0.996529786700559 0.0832369162003102 0.501 0.876 0.854 0.867 0.368 1.102 -0.497 -0.836 0.167 -0.802 0.525 0.293
50 01-Apr-05 4 4 0.904638569010728 -0.426179609388135 -0.457 0.238 0.168 0.242 -0.172 0.549 -1.194 -0.387 -0.521 -0.159 -0.268 -0.461
51 01-Apr-05 4 4 0.904638569010728 -0.426179609388135 -0.457 0.238 0.168 0.242 -0.172 0.549 -1.194 -0.387 -0.521 -0.159 -0.268 -0.461
52 16-Feb-07 2 26 0.821401652810417 0.570350177312425 1.139 1.212 1.231 1.189 1.057 1.102 -0.56 -0.237 0.511 -1.245 1.026 0.734
53 16-Feb-07 2 26 0.821401652810417 0.570350177312425 1.139 1.212 1.231 1.189 1.057 1.102 -0.56 -0.237 0.511 -1.245 1.026 0.734
54 16-Feb-05 2 2 0.821401652810417 0.570350177312425 1.139 1.212 1.231 1.189 1.057 1.102 -0.56 -0.237 0.511 -1.245 1.026 0.734
55 16-Feb-05 2 2 0.821401652810417 0.570350177312425 1.139 1.212 1.231 1.189 1.057 1.102 -0.56 -0.237 0.511 -1.245 1.026 0.734
56 16-Feb-05 2 2 0.821401652810417 0.570350177312425 1.139 1.212 1.231 1.189 1.057 1.102 -0.56 -0.237 0.511 -1.245 1.026 0.734
57 13-Apr-06 4 16 0.904638569010728 -0.426179609388135 -0.457 0.238 0.168 0.242 -0.172 0.549 -1.194 -0.387 -0.521 -0.159 -0.268 -0.461
58 13-Apr-06 4 16 0.904638569010728 -0.426179609388135 -0.457 0.238 0.168 0.242 -0.172 0.549 -1.194 -0.387 -0.521 -0.159 -0.268 -0.461
59 13-Apr-06 4 16 0.904638569010728 -0.426179609388135 -0.457 0.238 0.168 0.242 -0.172 0.549 -1.194 -0.387 -0.521 -0.159 -0.268 -0.461
60 13-Apr-06 4 16 0.904638569010728 -0.426179609388135 -0.457 0.238 0.168 0.242 -0.172 0.549 -1.194 -0.387 -0.521 -0.159 -0.268 -0.461
61 23-Jun-06 6 18 0.0832369162003105 -0.996529786700559 -1.415 -1.375 -1.116 -1.028 -0.434 -0.408 -0.75 -2.183 -1.553 -0.115 0.108 -1.53
62 23-Jun-06 6 18 0.0832369162003105 -0.996529786700559 -1.415 -1.375 -1.116 -1.028 -0.434 -0.408 -0.75 -2.183 -1.553 -0.115 0.108 -1.53
63 10-Aug-07 8 32 -0.821401652810417 -0.570350177312425 -0.776 -1.173 -1.315 -1.369 -1.233 -1.734 -0.243 0.661 -0.582 1.659 -1.353 -0.713
64 18-Aug-05 8 8 -0.821401652810417 -0.570350177312425 -0.776 -1.173 -1.315 -1.369 -1.233 -1.734 -0.243 0.661 -0.582 1.659 -1.353 -0.713
65 18-Aug-05 8 8 -0.821401652810417 -0.570350177312425 -0.776 -1.173 -1.315 -1.369 -1.233 -1.734 -0.243 0.661 -0.582 1.659 -1.353 -0.713
66 18-Aug-05 8 8 -0.821401652810417 -0.570350177312425 -0.776 -1.173 -1.315 -1.369 -1.233 -1.734 -0.243 0.661 -0.582 1.659 -1.353 -0.713
67 21-Apr-05 4 4 0.904638569010728 -0.426179609388135 -0.457 0.238 0.168 0.242 -0.172 0.549 -1.194 -0.387 -0.521 -0.159 -0.268 -0.461
68 21-Apr-05 4 4 0.904638569010728 -0.426179609388135 -0.457 0.238 0.168 0.242 -0.172 0.549 -1.194 -0.387 -0.521 -0.159 -0.268 -0.461
69 18-May-05 5 5 0.570350177312425 -0.821401652810417 -1.096 -0.602 -0.607 -0.649 0.567 0.107 -0.623 -0.536 -1.209 0.55 -0.769 -1.09
70 18-May-05 5 5 0.570350177312425 -0.821401652810417 -1.096 -0.602 -0.607 -0.649 0.567 0.107 -0.623 -0.536 -1.209 0.55 -0.769 -1.09
71 27-Jun-06 6 18 0.0832369162003105 -0.996529786700559 -1.415 -1.375 -1.116 -1.028 -0.434 -0.408 -0.75 -2.183 -1.553 -0.115 0.108 -1.53
72 27-Jun-06 6 18 0.0832369162003105 -0.996529786700559 -1.415 -1.375 -1.116 -1.028 -0.434 -0.408 -0.75 -2.183 -1.553 -0.115 0.108 -1.53
73 27-Jun-06 6 18 0.0832369162003105 -0.996529786700559 -1.415 -1.375 -1.116 -1.028 -0.434 -0.408 -0.75 -2.183 -1.553 -0.115 0.108 -1.53
74 05-Apr-05 4 4 0.904638569010728 -0.426179609388135 -0.457 0.238 0.168 0.242 -0.172 0.549 -1.194 -0.387 -0.521 -0.159 -0.268 -0.461
75 05-Apr-05 4 4 0.904638569010728 -0.426179609388135 -0.457 0.238 0.168 0.242 -0.172 0.549 -1.194 -0.387 -0.521 -0.159 -0.268 -0.461
76 05-Apr-05 4 4 0.904638569010728 -0.426179609388135 -0.457 0.238 0.168 0.242 -0.172 0.549 -1.194 -0.387 -0.521 -0.159 -0.268 -0.461
77 05-Jul-06 7 19 -0.426179609388135 -0.904638569010728 -1.415 -1.509 -1.448 -1.426 -1.432 -0.961 -0.37 -0.536 -1.25 1.193 -0.727 -1.341
78 05-Jul-06 7 19 -0.426179609388135 -0.904638569010728 -1.415 -1.509 -1.448 -1.426 -1.432 -0.961 -0.37 -0.536 -1.25 1.193 -0.727 -1.341
79 27-Jun-06 6 18 0.0832369162003105 -0.996529786700559 -1.415 -1.375 -1.116 -1.028 -0.434 -0.408 -0.75 -2.183 -1.553 -0.115 0.108 -1.53
80 20-Mar-06 3 15 0.996529786700559 0.0832369162003102 0.501 0.876 0.854 0.867 0.368 1.102 -0.497 -0.836 0.167 -0.802 0.525 0.293
81 20-Mar-06 3 15 0.996529786700559 0.0832369162003102 0.501 0.876 0.854 0.867 0.368 1.102 -0.497 -0.836 0.167 -0.802 0.525 0.293
82 20-Mar-07 3 27 0.996529786700559 0.0832369162003102 0.501 0.876 0.854 0.867 0.368 1.102 -0.497 -0.836 0.167 -0.802 0.525 0.293
83 20-Mar-07 3 27 0.996529786700559 0.0832369162003102 0.501 0.876 0.854 0.867 0.368 1.102 -0.497 -0.836 0.167 -0.802 0.525 0.293
84 20-Mar-07 3 27 0.996529786700559 0.0832369162003102 0.501 0.876 0.854 0.867 0.368 1.102 -0.497 -0.836 0.167 -0.802 0.525 0.293
85 05-Sep-07 9 33 -0.996529786700559 -0.0832369162003101 -0.138 -0.367 -0.629 -0.668 -1.39 -1.476 0.454 1.41 0.228 1.082 -1.52 0.042
86 05-Sep-07 9 33 -0.996529786700559 -0.0832369162003101 -0.138 -0.367 -0.629 -0.668 -1.39 -1.476 0.454 1.41 0.228 1.082 -1.52 0.042
87 29-Aug-06 8 20 -0.821401652810417 -0.570350177312425 -0.776 -1.173 -1.315 -1.369 -1.233 -1.734 -0.243 0.661 -0.582 1.659 -1.353 -0.713
88 29-Aug-06 8 20 -0.821401652810417 -0.570350177312425 -0.776 -1.173 -1.315 -1.369 -1.233 -1.734 -0.243 0.661 -0.582 1.659 -1.353 -0.713
89 29-Aug-06 8 20 -0.821401652810417 -0.570350177312425 -0.776 -1.173 -1.315 -1.369 -1.233 -1.734 -0.243 0.661 -0.582 1.659 -1.353 -0.713
90 29-Aug-06 8 20 -0.821401652810417 -0.570350177312425 -0.776 -1.173 -1.315 -1.369 -1.233 -1.734 -0.243 0.661 -0.582 1.659 -1.353 -0.713
91 16-Feb-05 2 2 0.821401652810417 0.570350177312425 1.139 1.212 1.231 1.189 1.057 1.102 -0.56 -0.237 0.511 -1.245 1.026 0.734
92 16-Feb-05 2 2 0.821401652810417 0.570350177312425 1.139 1.212 1.231 1.189 1.057 1.102 -0.56 -0.237 0.511 -1.245 1.026 0.734
93 16-Feb-05 2 2 0.821401652810417 0.570350177312425 1.139 1.212 1.231 1.189 1.057 1.102 -0.56 -0.237 0.511 -1.245 1.026 0.734
94 07-Apr-06 4 16 0.904638569010728 -0.426179609388135 -0.457 0.238 0.168 0.242 -0.172 0.549 -1.194 -0.387 -0.521 -0.159 -0.268 -0.461
95 07-Apr-06 4 16 0.904638569010728 -0.426179609388135 -0.457 0.238 0.168 0.242 -0.172 0.549 -1.194 -0.387 -0.521 -0.159 -0.268 -0.461
96 07-Apr-06 4 16 0.904638569010728 -0.426179609388135 -0.457 0.238 0.168 0.242 -0.172 0.549 -1.194 -0.387 -0.521 -0.159 -0.268 -0.461
97 01-Jul-05 7 7 -0.426179609388135 -0.904638569010728 -1.415 -1.509 -1.448 -1.426 -1.432 -0.961 -0.37 -0.536 -1.25 1.193 -0.727 -1.341
98 01-Jul-05 7 7 -0.426179609388135 -0.904638569010728 -1.415 -1.509 -1.448 -1.426 -1.432 -0.961 -0.37 -0.536 -1.25 1.193 -0.727 -1.341
99 01-Jul-05 7 7 -0.426179609388135 -0.904638569010728 -1.415 -1.509 -1.448 -1.426 -1.432 -0.961 -0.37 -0.536 -1.25 1.193 -0.727 -1.341
100 19-Dec-06 12 24 -0.0832369162003102 0.996529786700559 1.139 0.943 0.987 1 1.193 0.734 2.609 0.062 1.26 -0.713 1.318 1.174
101 19-Dec-06 12 24 -0.0832369162003102 0.996529786700559 1.139 0.943 0.987 1 1.193 0.734 2.609 0.062 1.26 -0.713 1.318 1.174
102 19-Dec-06 12 24 -0.0832369162003102 0.996529786700559 1.139 0.943 0.987 1 1.193 0.734 2.609 0.062 1.26 -0.713 1.318 1.174
103 03-Mar-06 3 15 0.996529786700559 0.0832369162003102 0.501 0.876 0.854 0.867 0.368 1.102 -0.497 -0.836 0.167 -0.802 0.525 0.293
104 03-Mar-06 3 15 0.996529786700559 0.0832369162003102 0.501 0.876 0.854 0.867 0.368 1.102 -0.497 -0.836 0.167 -0.802 0.525 0.293
105 03-Mar-06 3 15 0.996529786700559 0.0832369162003102 0.501 0.876 0.854 0.867 0.368 1.102 -0.497 -0.836 0.167 -0.802 0.525 0.293
106 07-Nov-06 11 23 -0.570350177312426 0.821401652810417 0.82 0.473 0.589 0.583 0.281 0.476 0.074 1.11 1.098 -0.558 0.859 0.985
107 07-Nov-06 11 23 -0.570350177312426 0.821401652810417 0.82 0.473 0.589 0.583 0.281 0.476 0.074 1.11 1.098 -0.558 0.859 0.985
108 06-Apr-06 4 16 0.904638569010728 -0.426179609388135 -0.457 0.238 0.168 0.242 -0.172 0.549 -1.194 -0.387 -0.521 -0.159 -0.268 -0.461
109 06-Apr-06 4 16 0.904638569010728 -0.426179609388135 -0.457 0.238 0.168 0.242 -0.172 0.549 -1.194 -0.387 -0.521 -0.159 -0.268 -0.461
110 16-Jun-06 6 18 0.0832369162003105 -0.996529786700559 -1.415 -1.375 -1.116 -1.028 -0.434 -0.408 -0.75 -2.183 -1.553 -0.115 0.108 -1.53
111 22-Jul-05 7 7 -0.426179609388135 -0.904638569010728 -1.415 -1.509 -1.448 -1.426 -1.432 -0.961 -0.37 -0.536 -1.25 1.193 -0.727 -1.341
112 22-Jul-05 7 7 -0.426179609388135 -0.904638569010728 -1.415 -1.509 -1.448 -1.426 -1.432 -0.961 -0.37 -0.536 -1.25 1.193 -0.727 -1.341
113 22-Jul-05 7 7 -0.426179609388135 -0.904638569010728 -1.415 -1.509 -1.448 -1.426 -1.432 -0.961 -0.37 -0.536 -1.25 1.193 -0.727 -1.341
114 19-Oct-05 10 10 -0.904638569010728 0.426179609388134 0.182 0.036 0.035 -0.005 -0.264 -0.482 0.201 0.811 0.693 0.528 -0.476 0.671
115 19-Oct-05 10 10 -0.904638569010728 0.426179609388134 0.182 0.036 0.035 -0.005 -0.264 -0.482 0.201 0.811 0.693 0.528 -0.476 0.671
116 19-Oct-05 10 10 -0.904638569010728 0.426179609388134 0.182 0.036 0.035 -0.005 -0.264 -0.482 0.201 0.811 0.693 0.528 -0.476 0.671
117 19-Oct-05 10 10 -0.904638569010728 0.426179609388134 0.182 0.036 0.035 -0.005 -0.264 -0.482 0.201 0.811 0.693 0.528 -0.476 0.671
118 19-Oct-05 10 10 -0.904638569010728 0.426179609388134 0.182 0.036 0.035 -0.005 -0.264 -0.482 0.201 0.811 0.693 0.528 -0.476 0.671
119 07-Sep-06 9 21 -0.996529786700559 -0.0832369162003101 -0.138 -0.367 -0.629 -0.668 -1.39 -1.476 0.454 1.41 0.228 1.082 -1.52 0.042
120 07-Sep-06 9 21 -0.996529786700559 -0.0832369162003101 -0.138 -0.367 -0.629 -0.668 -1.39 -1.476 0.454 1.41 0.228 1.082 -1.52 0.042
121 07-Sep-06 9 21 -0.996529786700559 -0.0832369162003101 -0.138 -0.367 -0.629 -0.668 -1.39 -1.476 0.454 1.41 0.228 1.082 -1.52 0.042
122 07-Sep-06 9 21 -0.996529786700559 -0.0832369162003101 -0.138 -0.367 -0.629 -0.668 -1.39 -1.476 0.454 1.41 0.228 1.082 -1.52 0.042
123 15-Dec-06 12 24 -0.0832369162003102 0.996529786700559 1.139 0.943 0.987 1 1.193 0.734 2.609 0.062 1.26 -0.713 1.318 1.174
124 15-Dec-06 12 24 -0.0832369162003102 0.996529786700559 1.139 0.943 0.987 1 1.193 0.734 2.609 0.062 1.26 -0.713 1.318 1.174
125 30-Nov-06 11 23 -0.570350177312426 0.821401652810417 0.82 0.473 0.589 0.583 0.281 0.476 0.074 1.11 1.098 -0.558 0.859 0.985
126 27-May-05 5 5 0.570350177312425 -0.821401652810417 -1.096 -0.602 -0.607 -0.649 0.567 0.107 -0.623 -0.536 -1.209 0.55 -0.769 -1.09
127 27-May-05 5 5 0.570350177312425 -0.821401652810417 -1.096 -0.602 -0.607 -0.649 0.567 0.107 -0.623 -0.536 -1.209 0.55 -0.769 -1.09
128 27-May-05 5 5 0.570350177312425 -0.821401652810417 -1.096 -0.602 -0.607 -0.649 0.567 0.107 -0.623 -0.536 -1.209 0.55 -0.769 -1.09
129 27-May-05 5 5 0.570350177312425 -0.821401652810417 -1.096 -0.602 -0.607 -0.649 0.567 0.107 -0.623 -0.536 -1.209 0.55 -0.769 -1.09
130 22-Dec-06 12 24 -0.0832369162003102 0.996529786700559 1.139 0.943 0.987 1 1.193 0.734 2.609 0.062 1.26 -0.713 1.318 1.174
131 22-Dec-06 12 24 -0.0832369162003102 0.996529786700559 1.139 0.943 0.987 1 1.193 0.734 2.609 0.062 1.26 -0.713 1.318 1.174
132 30-Nov-06 11 23 -0.570350177312426 0.821401652810417 0.82 0.473 0.589 0.583 0.281 0.476 0.074 1.11 1.098 -0.558 0.859 0.985
133 29-Jun-07 6 30 0.0832369162003105 -0.996529786700559 -1.415 -1.375 -1.116 -1.028 -0.434 -0.408 -0.75 -2.183 -1.553 -0.115 0.108 -1.53
134 29-Jun-07 6 30 0.0832369162003105 -0.996529786700559 -1.415 -1.375 -1.116 -1.028 -0.434 -0.408 -0.75 -2.183 -1.553 -0.115 0.108 -1.53
135 16-Jun-05 6 6 0.0832369162003105 -0.996529786700559 -1.415 -1.375 -1.116 -1.028 -0.434 -0.408 -0.75 -2.183 -1.553 -0.115 0.108 -1.53
136 16-Jun-05 6 6 0.0832369162003105 -0.996529786700559 -1.415 -1.375 -1.116 -1.028 -0.434 -0.408 -0.75 -2.183 -1.553 -0.115 0.108 -1.53
137 16-Jun-05 6 6 0.0832369162003105 -0.996529786700559 -1.415 -1.375 -1.116 -1.028 -0.434 -0.408 -0.75 -2.183 -1.553 -0.115 0.108 -1.53
138 16-Jun-05 6 6 0.0832369162003105 -0.996529786700559 -1.415 -1.375 -1.116 -1.028 -0.434 -0.408 -0.75 -2.183 -1.553 -0.115 0.108 -1.53
139 14-Dec-05 12 12 -0.0832369162003102 0.996529786700559 1.139 0.943 0.987 1 1.193 0.734 2.609 0.062 1.26 -0.713 1.318 1.174
140 14-Dec-05 12 12 -0.0832369162003102 0.996529786700559 1.139 0.943 0.987 1 1.193 0.734 2.609 0.062 1.26 -0.713 1.318 1.174
141 14-Dec-05 12 12 -0.0832369162003102 0.996529786700559 1.139 0.943 0.987 1 1.193 0.734 2.609 0.062 1.26 -0.713 1.318 1.174
142 23-Feb-05 2 2 0.821401652810417 0.570350177312425 1.139 1.212 1.231 1.189 1.057 1.102 -0.56 -0.237 0.511 -1.245 1.026 0.734
143 23-Feb-05 2 2 0.821401652810417 0.570350177312425 1.139 1.212 1.231 1.189 1.057 1.102 -0.56 -0.237 0.511 -1.245 1.026 0.734
144 23-Feb-05 2 2 0.821401652810417 0.570350177312425 1.139 1.212 1.231 1.189 1.057 1.102 -0.56 -0.237 0.511 -1.245 1.026 0.734
145 08-Feb-06 2 14 0.821401652810417 0.570350177312425 1.139 1.212 1.231 1.189 1.057 1.102 -0.56 -0.237 0.511 -1.245 1.026 0.734
146 08-Feb-06 2 14 0.821401652810417 0.570350177312425 1.139 1.212 1.231 1.189 1.057 1.102 -0.56 -0.237 0.511 -1.245 1.026 0.734
147 08-Feb-06 2 14 0.821401652810417 0.570350177312425 1.139 1.212 1.231 1.189 1.057 1.102 -0.56 -0.237 0.511 -1.245 1.026 0.734
148 03-Jul-07 7 31 -0.426179609388135 -0.904638569010728 -1.415 -1.509 -1.448 -1.426 -1.432 -0.961 -0.37 -0.536 -1.25 1.193 -0.727 -1.341
149 03-Jul-07 7 31 -0.426179609388135 -0.904638569010728 -1.415 -1.509 -1.448 -1.426 -1.432 -0.961 -0.37 -0.536 -1.25 1.193 -0.727 -1.341
150 28-Sep-05 9 9 -0.996529786700559 -0.0832369162003101 -0.138 -0.367 -0.629 -0.668 -1.39 -1.476 0.454 1.41 0.228 1.082 -1.52 0.042
151 28-Sep-05 9 9 -0.996529786700559 -0.0832369162003101 -0.138 -0.367 -0.629 -0.668 -1.39 -1.476 0.454 1.41 0.228 1.082 -1.52 0.042
152 28-Sep-05 9 9 -0.996529786700559 -0.0832369162003101 -0.138 -0.367 -0.629 -0.668 -1.39 -1.476 0.454 1.41 0.228 1.082 -1.52 0.042
153 24-Feb-06 2 14 0.821401652810417 0.570350177312425 1.139 1.212 1.231 1.189 1.057 1.102 -0.56 -0.237 0.511 -1.245 1.026 0.734
154 24-Feb-06 2 14 0.821401652810417 0.570350177312425 1.139 1.212 1.231 1.189 1.057 1.102 -0.56 -0.237 0.511 -1.245 1.026 0.734
155 24-Feb-06 2 14 0.821401652810417 0.570350177312425 1.139 1.212 1.231 1.189 1.057 1.102 -0.56 -0.237 0.511 -1.245 1.026 0.734
156 18-Jul-06 7 19 -0.426179609388135 -0.904638569010728 -1.415 -1.509 -1.448 -1.426 -1.432 -0.961 -0.37 -0.536 -1.25 1.193 -0.727 -1.341
157 18-Jul-06 7 19 -0.426179609388135 -0.904638569010728 -1.415 -1.509 -1.448 -1.426 -1.432 -0.961 -0.37 -0.536 -1.25 1.193 -0.727 -1.341
158 20-Apr-05 4 4 0.904638569010728 -0.426179609388135 -0.457 0.238 0.168 0.242 -0.172 0.549 -1.194 -0.387 -0.521 -0.159 -0.268 -0.461
159 20-Apr-05 4 4 0.904638569010728 -0.426179609388135 -0.457 0.238 0.168 0.242 -0.172 0.549 -1.194 -0.387 -0.521 -0.159 -0.268 -0.461
160 20-Apr-05 4 4 0.904638569010728 -0.426179609388135 -0.457 0.238 0.168 0.242 -0.172 0.549 -1.194 -0.387 -0.521 -0.159 -0.268 -0.461
161 20-Apr-05 4 4 0.904638569010728 -0.426179609388135 -0.457 0.238 0.168 0.242 -0.172 0.549 -1.194 -0.387 -0.521 -0.159 -0.268 -0.461
162 25-May-06 5 17 0.570350177312425 -0.821401652810417 -1.096 -0.602 -0.607 -0.649 0.567 0.107 -0.623 -0.536 -1.209 0.55 -0.769 -1.09
163 25-May-06 5 17 0.570350177312425 -0.821401652810417 -1.096 -0.602 -0.607 -0.649 0.567 0.107 -0.623 -0.536 -1.209 0.55 -0.769 -1.09
164 25-May-06 5 17 0.570350177312425 -0.821401652810417 -1.096 -0.602 -0.607 -0.649 0.567 0.107 -0.623 -0.536 -1.209 0.55 -0.769 -1.09
165 30-Jun-05 6 6 0.0832369162003105 -0.996529786700559 -1.415 -1.375 -1.116 -1.028 -0.434 -0.408 -0.75 -2.183 -1.553 -0.115 0.108 -1.53
166 30-Jun-05 6 6 0.0832369162003105 -0.996529786700559 -1.415 -1.375 -1.116 -1.028 -0.434 -0.408 -0.75 -2.183 -1.553 -0.115 0.108 -1.53
167 30-Jun-05 6 6 0.0832369162003105 -0.996529786700559 -1.415 -1.375 -1.116 -1.028 -0.434 -0.408 -0.75 -2.183 -1.553 -0.115 0.108 -1.53
168 30-Jun-05 6 6 0.0832369162003105 -0.996529786700559 -1.415 -1.375 -1.116 -1.028 -0.434 -0.408 -0.75 -2.183 -1.553 -0.115 0.108 -1.53
169 30-Jun-05 6 6 0.0832369162003105 -0.996529786700559 -1.415 -1.375 -1.116 -1.028 -0.434 -0.408 -0.75 -2.183 -1.553 -0.115 0.108 -1.53
170 30-Jun-05 6 6 0.0832369162003105 -0.996529786700559 -1.415 -1.375 -1.116 -1.028 -0.434 -0.408 -0.75 -2.183 -1.553 -0.115 0.108 -1.53
171 20-Jun-05 6 6 0.0832369162003105 -0.996529786700559 -1.415 -1.375 -1.116 -1.028 -0.434 -0.408 -0.75 -2.183 -1.553 -0.115 0.108 -1.53
172 20-Jun-05 6 6 0.0832369162003105 -0.996529786700559 -1.415 -1.375 -1.116 -1.028 -0.434 -0.408 -0.75 -2.183 -1.553 -0.115 0.108 -1.53
173 14-Sep-05 9 9 -0.996529786700559 -0.0832369162003101 -0.138 -0.367 -0.629 -0.668 -1.39 -1.476 0.454 1.41 0.228 1.082 -1.52 0.042
174 14-Sep-05 9 9 -0.996529786700559 -0.0832369162003101 -0.138 -0.367 -0.629 -0.668 -1.39 -1.476 0.454 1.41 0.228 1.082 -1.52 0.042
175 11-Aug-06 8 20 -0.821401652810417 -0.570350177312425 -0.776 -1.173 -1.315 -1.369 -1.233 -1.734 -0.243 0.661 -0.582 1.659 -1.353 -0.713
176 11-Aug-06 8 20 -0.821401652810417 -0.570350177312425 -0.776 -1.173 -1.315 -1.369 -1.233 -1.734 -0.243 0.661 -0.582 1.659 -1.353 -0.713
177 30-May-07 5 29 0.570350177312425 -0.821401652810417 -1.096 -0.602 -0.607 -0.649 0.567 0.107 -0.623 -0.536 -1.209 0.55 -0.769 -1.09
178 30-May-07 5 29 0.570350177312425 -0.821401652810417 -1.096 -0.602 -0.607 -0.649 0.567 0.107 -0.623 -0.536 -1.209 0.55 -0.769 -1.09
179 01-Jun-05 6 6 0.0832369162003105 -0.996529786700559 -1.415 -1.375 -1.116 -1.028 -0.434 -0.408 -0.75 -2.183 -1.553 -0.115 0.108 -1.53
180 30-May-07 5 29 0.570350177312425 -0.821401652810417 -1.096 -0.602 -0.607 -0.649 0.567 0.107 -0.623 -0.536 -1.209 0.55 -0.769 -1.09
181 30-May-07 5 29 0.570350177312425 -0.821401652810417 -1.096 -0.602 -0.607 -0.649 0.567 0.107 -0.623 -0.536 -1.209 0.55 -0.769 -1.09
182 10-Jan-07 1 25 0.426179609388135 0.904638569010728 1.459 1.246 1.253 1.265 1.46 0.991 0.898 0.661 1.158 -1.422 1.276 1.237
183 10-Jan-07 1 25 0.426179609388135 0.904638569010728 1.459 1.246 1.253 1.265 1.46 0.991 0.898 0.661 1.158 -1.422 1.276 1.237
184 10-Jan-07 1 25 0.426179609388135 0.904638569010728 1.459 1.246 1.253 1.265 1.46 0.991 0.898 0.661 1.158 -1.422 1.276 1.237
185 11-Jan-07 1 25 0.426179609388135 0.904638569010728 1.459 1.246 1.253 1.265 1.46 0.991 0.898 0.661 1.158 -1.422 1.276 1.237
186 22-May-07 5 29 0.570350177312425 -0.821401652810417 -1.096 -0.602 -0.607 -0.649 0.567 0.107 -0.623 -0.536 -1.209 0.55 -0.769 -1.09
187 22-May-07 5 29 0.570350177312425 -0.821401652810417 -1.096 -0.602 -0.607 -0.649 0.567 0.107 -0.623 -0.536 -1.209 0.55 -0.769 -1.09
188 22-May-07 5 29 0.570350177312425 -0.821401652810417 -1.096 -0.602 -0.607 -0.649 0.567 0.107 -0.623 -0.536 -1.209 0.55 -0.769 -1.09
189 23-Oct-09 NA NA NA NA 0.182 0.036 0.035 -0.005 -0.264 -0.482 0.201 0.811 0.693 0.528 -0.476 0.671
190 29-Jun-05 6 6 0.0832369162003105 -0.996529786700559 -1.415 -1.375 -1.116 -1.028 -0.434 -0.408 -0.75 -2.183 -1.553 -0.115 0.108 -1.53
191 29-Jun-05 6 6 0.0832369162003105 -0.996529786700559 -1.415 -1.375 -1.116 -1.028 -0.434 -0.408 -0.75 -2.183 -1.553 -0.115 0.108 -1.53
192 29-Jun-05 6 6 0.0832369162003105 -0.996529786700559 -1.415 -1.375 -1.116 -1.028 -0.434 -0.408 -0.75 -2.183 -1.553 -0.115 0.108 -1.53
193 11-May-06 5 17 0.570350177312425 -0.821401652810417 -1.096 -0.602 -0.607 -0.649 0.567 0.107 -0.623 -0.536 -1.209 0.55 -0.769 -1.09
194 11-May-06 5 17 0.570350177312425 -0.821401652810417 -1.096 -0.602 -0.607 -0.649 0.567 0.107 -0.623 -0.536 -1.209 0.55 -0.769 -1.09
195 11-May-06 5 17 0.570350177312425 -0.821401652810417 -1.096 -0.602 -0.607 -0.649 0.567 0.107 -0.623 -0.536 -1.209 0.55 -0.769 -1.09
196 11-May-06 5 17 0.570350177312425 -0.821401652810417 -1.096 -0.602 -0.607 -0.649 0.567 0.107 -0.623 -0.536 -1.209 0.55 -0.769 -1.09
197 11-May-06 5 17 0.570350177312425 -0.821401652810417 -1.096 -0.602 -0.607 -0.649 0.567 0.107 -0.623 -0.536 -1.209 0.55 -0.769 -1.09
198 06-Sep-06 9 21 -0.996529786700559 -0.0832369162003101 -0.138 -0.367 -0.629 -0.668 -1.39 -1.476 0.454 1.41 0.228 1.082 -1.52 0.042
199 06-Sep-06 9 21 -0.996529786700559 -0.0832369162003101 -0.138 -0.367 -0.629 -0.668 -1.39 -1.476 0.454 1.41 0.228 1.082 -1.52 0.042
200 26-May-06 5 17 0.570350177312425 -0.821401652810417 -1.096 -0.602 -0.607 -0.649 0.567 0.107 -0.623 -0.536 -1.209 0.55 -0.769 -1.09
201 26-May-06 5 17 0.570350177312425 -0.821401652810417 -1.096 -0.602 -0.607 -0.649 0.567 0.107 -0.623 -0.536 -1.209 0.55 -0.769 -1.09
202 29-May-06 5 17 0.570350177312425 -0.821401652810417 -1.096 -0.602 -0.607 -0.649 0.567 0.107 -0.623 -0.536 -1.209 0.55 -0.769 -1.09
203 26-May-06 5 17 0.570350177312425 -0.821401652810417 -1.096 -0.602 -0.607 -0.649 0.567 0.107 -0.623 -0.536 -1.209 0.55 -0.769 -1.09
204 27-May-08 NA NA NA NA -1.096 -0.602 -0.607 -0.649 0.567 0.107 -0.623 -0.536 -1.209 0.55 -0.769 -1.09
205 27-May-08 NA NA NA NA -1.096 -0.602 -0.607 -0.649 0.567 0.107 -0.623 -0.536 -1.209 0.55 -0.769 -1.09
206 27-May-08 NA NA NA NA -1.096 -0.602 -0.607 -0.649 0.567 0.107 -0.623 -0.536 -1.209 0.55 -0.769 -1.09
207 09-Feb-07 2 26 0.821401652810417 0.570350177312425 1.139 1.212 1.231 1.189 1.057 1.102 -0.56 -0.237 0.511 -1.245 1.026 0.734
208 09-Feb-07 2 26 0.821401652810417 0.570350177312425 1.139 1.212 1.231 1.189 1.057 1.102 -0.56 -0.237 0.511 -1.245 1.026 0.734
209 09-Feb-07 2 26 0.821401652810417 0.570350177312425 1.139 1.212 1.231 1.189 1.057 1.102 -0.56 -0.237 0.511 -1.245 1.026 0.734
210 20-Sep-05 9 9 -0.996529786700559 -0.0832369162003101 -0.138 -0.367 -0.629 -0.668 -1.39 -1.476 0.454 1.41 0.228 1.082 -1.52 0.042
211 20-Sep-05 9 9 -0.996529786700559 -0.0832369162003101 -0.138 -0.367 -0.629 -0.668 -1.39 -1.476 0.454 1.41 0.228 1.082 -1.52 0.042
212 29-Sep-05 9 9 -0.996529786700559 -0.0832369162003101 -0.138 -0.367 -0.629 -0.668 -1.39 -1.476 0.454 1.41 0.228 1.082 -1.52 0.042
213 15-Sep-05 9 9 -0.996529786700559 -0.0832369162003101 -0.138 -0.367 -0.629 -0.668 -1.39 -1.476 0.454 1.41 0.228 1.082 -1.52 0.042
214 21-Apr-05 4 4 0.904638569010728 -0.426179609388135 -0.457 0.238 0.168 0.242 -0.172 0.549 -1.194 -0.387 -0.521 -0.159 -0.268 -0.461
215 21-Apr-05 4 4 0.904638569010728 -0.426179609388135 -0.457 0.238 0.168 0.242 -0.172 0.549 -1.194 -0.387 -0.521 -0.159 -0.268 -0.461
216 24-Apr-07 4 28 0.904638569010728 -0.426179609388135 -0.457 0.238 0.168 0.242 -0.172 0.549 -1.194 -0.387 -0.521 -0.159 -0.268 -0.461
217 20-Jun-07 6 30 0.0832369162003105 -0.996529786700559 -1.415 -1.375 -1.116 -1.028 -0.434 -0.408 -0.75 -2.183 -1.553 -0.115 0.108 -1.53
218 20-Jun-07 6 30 0.0832369162003105 -0.996529786700559 -1.415 -1.375 -1.116 -1.028 -0.434 -0.408 -0.75 -2.183 -1.553 -0.115 0.108 -1.53
219 21-Jul-05 7 7 -0.426179609388135 -0.904638569010728 -1.415 -1.509 -1.448 -1.426 -1.432 -0.961 -0.37 -0.536 -1.25 1.193 -0.727 -1.341
220 20-Jun-07 6 30 0.0832369162003105 -0.996529786700559 -1.415 -1.375 -1.116 -1.028 -0.434 -0.408 -0.75 -2.183 -1.553 -0.115 0.108 -1.53
221 30-Jan-07 1 25 0.426179609388135 0.904638569010728 1.459 1.246 1.253 1.265 1.46 0.991 0.898 0.661 1.158 -1.422 1.276 1.237
222 30-Jan-07 1 25 0.426179609388135 0.904638569010728 1.459 1.246 1.253 1.265 1.46 0.991 0.898 0.661 1.158 -1.422 1.276 1.237
223 28-May-09 NA NA NA NA -1.096 -0.602 -0.607 -0.649 0.567 0.107 -0.623 -0.536 -1.209 0.55 -0.769 -1.09
224 30-Jan-07 1 25 0.426179609388135 0.904638569010728 1.459 1.246 1.253 1.265 1.46 0.991 0.898 0.661 1.158 -1.422 1.276 1.237
225 30-Jan-07 1 25 0.426179609388135 0.904638569010728 1.459 1.246 1.253 1.265 1.46 0.991 0.898 0.661 1.158 -1.422 1.276 1.237
226 30-Jan-07 1 25 0.426179609388135 0.904638569010728 1.459 1.246 1.253 1.265 1.46 0.991 0.898 0.661 1.158 -1.422 1.276 1.237
227 29-Jul-05 7 7 -0.426179609388135 -0.904638569010728 -1.415 -1.509 -1.448 -1.426 -1.432 -0.961 -0.37 -0.536 -1.25 1.193 -0.727 -1.341
228 29-Jul-05 7 7 -0.426179609388135 -0.904638569010728 -1.415 -1.509 -1.448 -1.426 -1.432 -0.961 -0.37 -0.536 -1.25 1.193 -0.727 -1.341
229 06-Jul-07 7 31 -0.426179609388135 -0.904638569010728 -1.415 -1.509 -1.448 -1.426 -1.432 -0.961 -0.37 -0.536 -1.25 1.193 -0.727 -1.341
230 29-Jul-05 7 7 -0.426179609388135 -0.904638569010728 -1.415 -1.509 -1.448 -1.426 -1.432 -0.961 -0.37 -0.536 -1.25 1.193 -0.727 -1.341
231 27-May-05 5 5 0.570350177312425 -0.821401652810417 -1.096 -0.602 -0.607 -0.649 0.567 0.107 -0.623 -0.536 -1.209 0.55 -0.769 -1.09
232 27-May-05 5 5 0.570350177312425 -0.821401652810417 -1.096 -0.602 -0.607 -0.649 0.567 0.107 -0.623 -0.536 -1.209 0.55 -0.769 -1.09
233 27-May-05 5 5 0.570350177312425 -0.821401652810417 -1.096 -0.602 -0.607 -0.649 0.567 0.107 -0.623 -0.536 -1.209 0.55 -0.769 -1.09
234 29-Mar-06 3 15 0.996529786700559 0.0832369162003102 0.501 0.876 0.854 0.867 0.368 1.102 -0.497 -0.836 0.167 -0.802 0.525 0.293
235 29-Mar-06 3 15 0.996529786700559 0.0832369162003102 0.501 0.876 0.854 0.867 0.368 1.102 -0.497 -0.836 0.167 -0.802 0.525 0.293
236 31-Jul-07 7 31 -0.426179609388135 -0.904638569010728 -1.415 -1.509 -1.448 -1.426 -1.432 -0.961 -0.37 -0.536 -1.25 1.193 -0.727 -1.341
237 31-Jul-07 7 31 -0.426179609388135 -0.904638569010728 -1.415 -1.509 -1.448 -1.426 -1.432 -0.961 -0.37 -0.536 -1.25 1.193 -0.727 -1.341
238 13-Jan-10 NA NA NA NA 1.459 1.246 1.253 1.265 1.46 0.991 0.898 0.661 1.158 -1.422 1.276 1.237
239 31-Jul-07 7 31 -0.426179609388135 -0.904638569010728 -1.415 -1.509 -1.448 -1.426 -1.432 -0.961 -0.37 -0.536 -1.25 1.193 -0.727 -1.341
240 31-Jul-07 7 31 -0.426179609388135 -0.904638569010728 -1.415 -1.509 -1.448 -1.426 -1.432 -0.961 -0.37 -0.536 -1.25 1.193 -0.727 -1.341
241 06-May-05 5 5 0.570350177312425 -0.821401652810417 -1.096 -0.602 -0.607 -0.649 0.567 0.107 -0.623 -0.536 -1.209 0.55 -0.769 -1.09
242 06-May-05 5 5 0.570350177312425 -0.821401652810417 -1.096 -0.602 -0.607 -0.649 0.567 0.107 -0.623 -0.536 -1.209 0.55 -0.769 -1.09
243 06-May-05 5 5 0.570350177312425 -0.821401652810417 -1.096 -0.602 -0.607 -0.649 0.567 0.107 -0.623 -0.536 -1.209 0.55 -0.769 -1.09
244 15-Dec-05 12 12 -0.0832369162003102 0.996529786700559 1.139 0.943 0.987 1 1.193 0.734 2.609 0.062 1.26 -0.713 1.318 1.174
245 15-Dec-05 12 12 -0.0832369162003102 0.996529786700559 1.139 0.943 0.987 1 1.193 0.734 2.609 0.062 1.26 -0.713 1.318 1.174
246 23-Jun-06 6 18 0.0832369162003105 -0.996529786700559 -1.415 -1.375 -1.116 -1.028 -0.434 -0.408 -0.75 -2.183 -1.553 -0.115 0.108 -1.53
247 23-Feb-06 2 14 0.821401652810417 0.570350177312425 1.139 1.212 1.231 1.189 1.057 1.102 -0.56 -0.237 0.511 -1.245 1.026 0.734
248 12-May-05 5 5 0.570350177312425 -0.821401652810417 -1.096 -0.602 -0.607 -0.649 0.567 0.107 -0.623 -0.536 -1.209 0.55 -0.769 -1.09
249 12-May-05 5 5 0.570350177312425 -0.821401652810417 -1.096 -0.602 -0.607 -0.649 0.567 0.107 -0.623 -0.536 -1.209 0.55 -0.769 -1.09
250 12-May-05 5 5 0.570350177312425 -0.821401652810417 -1.096 -0.602 -0.607 -0.649 0.567 0.107 -0.623 -0.536 -1.209 0.55 -0.769 -1.09
251 27-Jul-06 7 19 -0.426179609388135 -0.904638569010728 -1.415 -1.509 -1.448 -1.426 -1.432 -0.961 -0.37 -0.536 -1.25 1.193 -0.727 -1.341
252 27-Jul-06 7 19 -0.426179609388135 -0.904638569010728 -1.415 -1.509 -1.448 -1.426 -1.432 -0.961 -0.37 -0.536 -1.25 1.193 -0.727 -1.341
253 27-Jul-06 7 19 -0.426179609388135 -0.904638569010728 -1.415 -1.509 -1.448 -1.426 -1.432 -0.961 -0.37 -0.536 -1.25 1.193 -0.727 -1.341
254 27-Sep-06 9 21 -0.996529786700559 -0.0832369162003101 -0.138 -0.367 -0.629 -0.668 -1.39 -1.476 0.454 1.41 0.228 1.082 -1.52 0.042
255 27-Sep-06 9 21 -0.996529786700559 -0.0832369162003101 -0.138 -0.367 -0.629 -0.668 -1.39 -1.476 0.454 1.41 0.228 1.082 -1.52 0.042
256 27-Sep-06 9 21 -0.996529786700559 -0.0832369162003101 -0.138 -0.367 -0.629 -0.668 -1.39 -1.476 0.454 1.41 0.228 1.082 -1.52 0.042
257 27-Sep-06 9 21 -0.996529786700559 -0.0832369162003101 -0.138 -0.367 -0.629 -0.668 -1.39 -1.476 0.454 1.41 0.228 1.082 -1.52 0.042
258 09-Jan-07 1 25 0.426179609388135 0.904638569010728 1.459 1.246 1.253 1.265 1.46 0.991 0.898 0.661 1.158 -1.422 1.276 1.237
259 09-Jan-07 1 25 0.426179609388135 0.904638569010728 1.459 1.246 1.253 1.265 1.46 0.991 0.898 0.661 1.158 -1.422 1.276 1.237
260 06-Nov-07 11 35 -0.570350177312426 0.821401652810417 0.82 0.473 0.589 0.583 0.281 0.476 0.074 1.11 1.098 -0.558 0.859 0.985
261 06-Nov-07 11 35 -0.570350177312426 0.821401652810417 0.82 0.473 0.589 0.583 0.281 0.476 0.074 1.11 1.098 -0.558 0.859 0.985
262 01-Jul-05 7 7 -0.426179609388135 -0.904638569010728 -1.415 -1.509 -1.448 -1.426 -1.432 -0.961 -0.37 -0.536 -1.25 1.193 -0.727 -1.341
263 04-May-06 5 17 0.570350177312425 -0.821401652810417 -1.096 -0.602 -0.607 -0.649 0.567 0.107 -0.623 -0.536 -1.209 0.55 -0.769 -1.09
264 04-May-06 5 17 0.570350177312425 -0.821401652810417 -1.096 -0.602 -0.607 -0.649 0.567 0.107 -0.623 -0.536 -1.209 0.55 -0.769 -1.09
265 03-Aug-05 8 8 -0.821401652810417 -0.570350177312425 -0.776 -1.173 -1.315 -1.369 -1.233 -1.734 -0.243 0.661 -0.582 1.659 -1.353 -0.713
266 08-Apr-05 4 4 0.904638569010728 -0.426179609388135 -0.457 0.238 0.168 0.242 -0.172 0.549 -1.194 -0.387 -0.521 -0.159 -0.268 -0.461
267 08-Apr-05 4 4 0.904638569010728 -0.426179609388135 -0.457 0.238 0.168 0.242 -0.172 0.549 -1.194 -0.387 -0.521 -0.159 -0.268 -0.461
268 08-Apr-05 4 4 0.904638569010728 -0.426179609388135 -0.457 0.238 0.168 0.242 -0.172 0.549 -1.194 -0.387 -0.521 -0.159 -0.268 -0.461
269 08-Apr-05 4 4 0.904638569010728 -0.426179609388135 -0.457 0.238 0.168 0.242 -0.172 0.549 -1.194 -0.387 -0.521 -0.159 -0.268 -0.461
270 28-Jun-05 6 6 0.0832369162003105 -0.996529786700559 -1.415 -1.375 -1.116 -1.028 -0.434 -0.408 -0.75 -2.183 -1.553 -0.115 0.108 -1.53
271 20-Jun-06 6 18 0.0832369162003105 -0.996529786700559 -1.415 -1.375 -1.116 -1.028 -0.434 -0.408 -0.75 -2.183 -1.553 -0.115 0.108 -1.53
272 20-Jun-06 6 18 0.0832369162003105 -0.996529786700559 -1.415 -1.375 -1.116 -1.028 -0.434 -0.408 -0.75 -2.183 -1.553 -0.115 0.108 -1.53
273 20-Jun-06 6 18 0.0832369162003105 -0.996529786700559 -1.415 -1.375 -1.116 -1.028 -0.434 -0.408 -0.75 -2.183 -1.553 -0.115 0.108 -1.53
274 12-Jul-06 7 19 -0.426179609388135 -0.904638569010728 -1.415 -1.509 -1.448 -1.426 -1.432 -0.961 -0.37 -0.536 -1.25 1.193 -0.727 -1.341
275 12-Jul-06 7 19 -0.426179609388135 -0.904638569010728 -1.415 -1.509 -1.448 -1.426 -1.432 -0.961 -0.37 -0.536 -1.25 1.193 -0.727 -1.341
276 16-Jun-05 6 6 0.0832369162003105 -0.996529786700559 -1.415 -1.375 -1.116 -1.028 -0.434 -0.408 -0.75 -2.183 -1.553 -0.115 0.108 -1.53
277 16-Jun-05 6 6 0.0832369162003105 -0.996529786700559 -1.415 -1.375 -1.116 -1.028 -0.434 -0.408 -0.75 -2.183 -1.553 -0.115 0.108 -1.53
278 16-Jun-05 6 6 0.0832369162003105 -0.996529786700559 -1.415 -1.375 -1.116 -1.028 -0.434 -0.408 -0.75 -2.183 -1.553 -0.115 0.108 -1.53
279 21-Nov-07 11 35 -0.570350177312426 0.821401652810417 0.82 0.473 0.589 0.583 0.281 0.476 0.074 1.11 1.098 -0.558 0.859 0.985
280 21-Nov-07 11 35 -0.570350177312426 0.821401652810417 0.82 0.473 0.589 0.583 0.281 0.476 0.074 1.11 1.098 -0.558 0.859 0.985
281 12-May-06 5 17 0.570350177312425 -0.821401652810417 -1.096 -0.602 -0.607 -0.649 0.567 0.107 -0.623 -0.536 -1.209 0.55 -0.769 -1.09
282 12-May-06 5 17 0.570350177312425 -0.821401652810417 -1.096 -0.602 -0.607 -0.649 0.567 0.107 -0.623 -0.536 -1.209 0.55 -0.769 -1.09
283 12-May-06 5 17 0.570350177312425 -0.821401652810417 -1.096 -0.602 -0.607 -0.649 0.567 0.107 -0.623 -0.536 -1.209 0.55 -0.769 -1.09
284 06-Apr-05 4 4 0.904638569010728 -0.426179609388135 -0.457 0.238 0.168 0.242 -0.172 0.549 -1.194 -0.387 -0.521 -0.159 -0.268 -0.461
285 06-Apr-05 4 4 0.904638569010728 -0.426179609388135 -0.457 0.238 0.168 0.242 -0.172 0.549 -1.194 -0.387 -0.521 -0.159 -0.268 -0.461
286 04-Oct-07 10 34 -0.904638569010728 0.426179609388134 0.182 0.036 0.035 -0.005 -0.264 -0.482 0.201 0.811 0.693 0.528 -0.476 0.671
287 06-Apr-05 4 4 0.904638569010728 -0.426179609388135 -0.457 0.238 0.168 0.242 -0.172 0.549 -1.194 -0.387 -0.521 -0.159 -0.268 -0.461
288 06-Apr-05 4 4 0.904638569010728 -0.426179609388135 -0.457 0.238 0.168 0.242 -0.172 0.549 -1.194 -0.387 -0.521 -0.159 -0.268 -0.461
289 06-Apr-05 4 4 0.904638569010728 -0.426179609388135 -0.457 0.238 0.168 0.242 -0.172 0.549 -1.194 -0.387 -0.521 -0.159 -0.268 -0.461
290 21-Apr-06 4 16 0.904638569010728 -0.426179609388135 -0.457 0.238 0.168 0.242 -0.172 0.549 -1.194 -0.387 -0.521 -0.159 -0.268 -0.461
291 21-Apr-06 4 16 0.904638569010728 -0.426179609388135 -0.457 0.238 0.168 0.242 -0.172 0.549 -1.194 -0.387 -0.521 -0.159 -0.268 -0.461
292 21-Apr-06 4 16 0.904638569010728 -0.426179609388135 -0.457 0.238 0.168 0.242 -0.172 0.549 -1.194 -0.387 -0.521 -0.159 -0.268 -0.461
293 21-Apr-06 4 16 0.904638569010728 -0.426179609388135 -0.457 0.238 0.168 0.242 -0.172 0.549 -1.194 -0.387 -0.521 -0.159 -0.268 -0.461
294 21-Apr-06 4 16 0.904638569010728 -0.426179609388135 -0.457 0.238 0.168 0.242 -0.172 0.549 -1.194 -0.387 -0.521 -0.159 -0.268 -0.461
295 05-Jul-05 7 7 -0.426179609388135 -0.904638569010728 -1.415 -1.509 -1.448 -1.426 -1.432 -0.961 -0.37 -0.536 -1.25 1.193 -0.727 -1.341
296 05-Jul-05 7 7 -0.426179609388135 -0.904638569010728 -1.415 -1.509 -1.448 -1.426 -1.432 -0.961 -0.37 -0.536 -1.25 1.193 -0.727 -1.341
297 05-Jul-05 7 7 -0.426179609388135 -0.904638569010728 -1.415 -1.509 -1.448 -1.426 -1.432 -0.961 -0.37 -0.536 -1.25 1.193 -0.727 -1.341
298 05-Jul-07 7 31 -0.426179609388135 -0.904638569010728 -1.415 -1.509 -1.448 -1.426 -1.432 -0.961 -0.37 -0.536 -1.25 1.193 -0.727 -1.341
299 05-Jul-05 7 7 -0.426179609388135 -0.904638569010728 -1.415 -1.509 -1.448 -1.426 -1.432 -0.961 -0.37 -0.536 -1.25 1.193 -0.727 -1.341
300 12-Jul-05 7 7 -0.426179609388135 -0.904638569010728 -1.415 -1.509 -1.448 -1.426 -1.432 -0.961 -0.37 -0.536 -1.25 1.193 -0.727 -1.341
301 12-Jul-05 7 7 -0.426179609388135 -0.904638569010728 -1.415 -1.509 -1.448 -1.426 -1.432 -0.961 -0.37 -0.536 -1.25 1.193 -0.727 -1.341
302 05-Jul-07 7 31 -0.426179609388135 -0.904638569010728 -1.415 -1.509 -1.448 -1.426 -1.432 -0.961 -0.37 -0.536 -1.25 1.193 -0.727 -1.341
303 12-Jul-05 7 7 -0.426179609388135 -0.904638569010728 -1.415 -1.509 -1.448 -1.426 -1.432 -0.961 -0.37 -0.536 -1.25 1.193 -0.727 -1.341
304 17-Jan-08 1 37 0.426179609388135 0.904638569010728 1.459 1.246 1.253 1.265 1.46 0.991 0.898 0.661 1.158 -1.422 1.276 1.237
305 17-Jan-08 1 37 0.426179609388135 0.904638569010728 1.459 1.246 1.253 1.265 1.46 0.991 0.898 0.661 1.158 -1.422 1.276 1.237
306 17-Jan-08 1 37 0.426179609388135 0.904638569010728 1.459 1.246 1.253 1.265 1.46 0.991 0.898 0.661 1.158 -1.422 1.276 1.237
307 17-Jan-08 1 37 0.426179609388135 0.904638569010728 1.459 1.246 1.253 1.265 1.46 0.991 0.898 0.661 1.158 -1.422 1.276 1.237
308 14-Jul-06 7 19 -0.426179609388135 -0.904638569010728 -1.415 -1.509 -1.448 -1.426 -1.432 -0.961 -0.37 -0.536 -1.25 1.193 -0.727 -1.341
309 14-Jul-06 7 19 -0.426179609388135 -0.904638569010728 -1.415 -1.509 -1.448 -1.426 -1.432 -0.961 -0.37 -0.536 -1.25 1.193 -0.727 -1.341
310 31-Jul-08 NA NA NA NA -1.415 -1.509 -1.448 -1.426 -1.432 -0.961 -0.37 -0.536 -1.25 1.193 -0.727 -1.341
311 14-Jul-06 7 19 -0.426179609388135 -0.904638569010728 -1.415 -1.509 -1.448 -1.426 -1.432 -0.961 -0.37 -0.536 -1.25 1.193 -0.727 -1.341
312 08-Dec-06 12 24 -0.0832369162003102 0.996529786700559 1.139 0.943 0.987 1 1.193 0.734 2.609 0.062 1.26 -0.713 1.318 1.174
313 08-Dec-06 12 24 -0.0832369162003102 0.996529786700559 1.139 0.943 0.987 1 1.193 0.734 2.609 0.062 1.26 -0.713 1.318 1.174
314 28-Jul-06 7 19 -0.426179609388135 -0.904638569010728 -1.415 -1.509 -1.448 -1.426 -1.432 -0.961 -0.37 -0.536 -1.25 1.193 -0.727 -1.341
315 28-Jul-06 7 19 -0.426179609388135 -0.904638569010728 -1.415 -1.509 -1.448 -1.426 -1.432 -0.961 -0.37 -0.536 -1.25 1.193 -0.727 -1.341
316 28-Jul-06 7 19 -0.426179609388135 -0.904638569010728 -1.415 -1.509 -1.448 -1.426 -1.432 -0.961 -0.37 -0.536 -1.25 1.193 -0.727 -1.341
317 29-Sep-06 9 21 -0.996529786700559 -0.0832369162003101 -0.138 -0.367 -0.629 -0.668 -1.39 -1.476 0.454 1.41 0.228 1.082 -1.52 0.042
318 29-Sep-06 9 21 -0.996529786700559 -0.0832369162003101 -0.138 -0.367 -0.629 -0.668 -1.39 -1.476 0.454 1.41 0.228 1.082 -1.52 0.042
319 25-Feb-05 2 2 0.821401652810417 0.570350177312425 1.139 1.212 1.231 1.189 1.057 1.102 -0.56 -0.237 0.511 -1.245 1.026 0.734
320 25-Feb-05 2 2 0.821401652810417 0.570350177312425 1.139 1.212 1.231 1.189 1.057 1.102 -0.56 -0.237 0.511 -1.245 1.026 0.734
321 25-Feb-05 2 2 0.821401652810417 0.570350177312425 1.139 1.212 1.231 1.189 1.057 1.102 -0.56 -0.237 0.511 -1.245 1.026 0.734
322 31-Mar-05 3 3 0.996529786700559 0.0832369162003102 0.501 0.876 0.854 0.867 0.368 1.102 -0.497 -0.836 0.167 -0.802 0.525 0.293
323 31-Mar-05 3 3 0.996529786700559 0.0832369162003102 0.501 0.876 0.854 0.867 0.368 1.102 -0.497 -0.836 0.167 -0.802 0.525 0.293
324 22-Feb-06 2 14 0.821401652810417 0.570350177312425 1.139 1.212 1.231 1.189 1.057 1.102 -0.56 -0.237 0.511 -1.245 1.026 0.734
325 22-Feb-06 2 14 0.821401652810417 0.570350177312425 1.139 1.212 1.231 1.189 1.057 1.102 -0.56 -0.237 0.511 -1.245 1.026 0.734
326 10-Jul-08 NA NA NA NA -1.415 -1.509 -1.448 -1.426 -1.432 -0.961 -0.37 -0.536 -1.25 1.193 -0.727 -1.341
327 22-Feb-06 2 14 0.821401652810417 0.570350177312425 1.139 1.212 1.231 1.189 1.057 1.102 -0.56 -0.237 0.511 -1.245 1.026 0.734
328 13-Feb-08 2 38 0.821401652810417 0.570350177312425 1.139 1.212 1.231 1.189 1.057 1.102 -0.56 -0.237 0.511 -1.245 1.026 0.734
329 13-Feb-08 2 38 0.821401652810417 0.570350177312425 1.139 1.212 1.231 1.189 1.057 1.102 -0.56 -0.237 0.511 -1.245 1.026 0.734
330 22-Aug-06 8 20 -0.821401652810417 -0.570350177312425 -0.776 -1.173 -1.315 -1.369 -1.233 -1.734 -0.243 0.661 -0.582 1.659 -1.353 -0.713
331 22-Aug-06 8 20 -0.821401652810417 -0.570350177312425 -0.776 -1.173 -1.315 -1.369 -1.233 -1.734 -0.243 0.661 -0.582 1.659 -1.353 -0.713
332 22-Aug-06 8 20 -0.821401652810417 -0.570350177312425 -0.776 -1.173 -1.315 -1.369 -1.233 -1.734 -0.243 0.661 -0.582 1.659 -1.353 -0.713
333 22-Aug-06 8 20 -0.821401652810417 -0.570350177312425 -0.776 -1.173 -1.315 -1.369 -1.233 -1.734 -0.243 0.661 -0.582 1.659 -1.353 -0.713
334 22-Aug-06 8 20 -0.821401652810417 -0.570350177312425 -0.776 -1.173 -1.315 -1.369 -1.233 -1.734 -0.243 0.661 -0.582 1.659 -1.353 -0.713
335 13-Apr-05 4 4 0.904638569010728 -0.426179609388135 -0.457 0.238 0.168 0.242 -0.172 0.549 -1.194 -0.387 -0.521 -0.159 -0.268 -0.461
336 13-Apr-05 4 4 0.904638569010728 -0.426179609388135 -0.457 0.238 0.168 0.242 -0.172 0.549 -1.194 -0.387 -0.521 -0.159 -0.268 -0.461
337 13-Apr-05 4 4 0.904638569010728 -0.426179609388135 -0.457 0.238 0.168 0.242 -0.172 0.549 -1.194 -0.387 -0.521 -0.159 -0.268 -0.461
338 10-Oct-06 10 22 -0.904638569010728 0.426179609388134 0.182 0.036 0.035 -0.005 -0.264 -0.482 0.201 0.811 0.693 0.528 -0.476 0.671
339 10-Oct-06 10 22 -0.904638569010728 0.426179609388134 0.182 0.036 0.035 -0.005 -0.264 -0.482 0.201 0.811 0.693 0.528 -0.476 0.671
340 06-Dec-06 12 24 -0.0832369162003102 0.996529786700559 1.139 0.943 0.987 1 1.193 0.734 2.609 0.062 1.26 -0.713 1.318 1.174
341 06-Dec-06 12 24 -0.0832369162003102 0.996529786700559 1.139 0.943 0.987 1 1.193 0.734 2.609 0.062 1.26 -0.713 1.318 1.174
342 06-Dec-06 12 24 -0.0832369162003102 0.996529786700559 1.139 0.943 0.987 1 1.193 0.734 2.609 0.062 1.26 -0.713 1.318 1.174
343 02-May-07 5 29 0.570350177312425 -0.821401652810417 -1.096 -0.602 -0.607 -0.649 0.567 0.107 -0.623 -0.536 -1.209 0.55 -0.769 -1.09
344 02-May-07 5 29 0.570350177312425 -0.821401652810417 -1.096 -0.602 -0.607 -0.649 0.567 0.107 -0.623 -0.536 -1.209 0.55 -0.769 -1.09
345 02-May-07 5 29 0.570350177312425 -0.821401652810417 -1.096 -0.602 -0.607 -0.649 0.567 0.107 -0.623 -0.536 -1.209 0.55 -0.769 -1.09
346 02-May-07 5 29 0.570350177312425 -0.821401652810417 -1.096 -0.602 -0.607 -0.649 0.567 0.107 -0.623 -0.536 -1.209 0.55 -0.769 -1.09
347 04-Aug-05 8 8 -0.821401652810417 -0.570350177312425 -0.776 -1.173 -1.315 -1.369 -1.233 -1.734 -0.243 0.661 -0.582 1.659 -1.353 -0.713
348 04-Aug-05 8 8 -0.821401652810417 -0.570350177312425 -0.776 -1.173 -1.315 -1.369 -1.233 -1.734 -0.243 0.661 -0.582 1.659 -1.353 -0.713
349 02-Aug-07 8 32 -0.821401652810417 -0.570350177312425 -0.776 -1.173 -1.315 -1.369 -1.233 -1.734 -0.243 0.661 -0.582 1.659 -1.353 -0.713
350 04-Aug-05 8 8 -0.821401652810417 -0.570350177312425 -0.776 -1.173 -1.315 -1.369 -1.233 -1.734 -0.243 0.661 -0.582 1.659 -1.353 -0.713
351 04-Aug-05 8 8 -0.821401652810417 -0.570350177312425 -0.776 -1.173 -1.315 -1.369 -1.233 -1.734 -0.243 0.661 -0.582 1.659 -1.353 -0.713
352 08-Aug-07 8 32 -0.821401652810417 -0.570350177312425 -0.776 -1.173 -1.315 -1.369 -1.233 -1.734 -0.243 0.661 -0.582 1.659 -1.353 -0.713
353 08-Aug-07 8 32 -0.821401652810417 -0.570350177312425 -0.776 -1.173 -1.315 -1.369 -1.233 -1.734 -0.243 0.661 -0.582 1.659 -1.353 -0.713
354 14-Apr-05 4 4 0.904638569010728 -0.426179609388135 -0.457 0.238 0.168 0.242 -0.172 0.549 -1.194 -0.387 -0.521 -0.159 -0.268 -0.461
355 15-Apr-05 4 4 0.904638569010728 -0.426179609388135 -0.457 0.238 0.168 0.242 -0.172 0.549 -1.194 -0.387 -0.521 -0.159 -0.268 -0.461
356 28-Mar-07 3 27 0.996529786700559 0.0832369162003102 0.501 0.876 0.854 0.867 0.368 1.102 -0.497 -0.836 0.167 -0.802 0.525 0.293
357 14-Apr-05 4 4 0.904638569010728 -0.426179609388135 -0.457 0.238 0.168 0.242 -0.172 0.549 -1.194 -0.387 -0.521 -0.159 -0.268 -0.461
358 14-Apr-05 4 4 0.904638569010728 -0.426179609388135 -0.457 0.238 0.168 0.242 -0.172 0.549 -1.194 -0.387 -0.521 -0.159 -0.268 -0.461
359 23-Aug-05 8 8 -0.821401652810417 -0.570350177312425 -0.776 -1.173 -1.315 -1.369 -1.233 -1.734 -0.243 0.661 -0.582 1.659 -1.353 -0.713
360 23-Aug-05 8 8 -0.821401652810417 -0.570350177312425 -0.776 -1.173 -1.315 -1.369 -1.233 -1.734 -0.243 0.661 -0.582 1.659 -1.353 -0.713
361 19-Apr-06 4 16 0.904638569010728 -0.426179609388135 -0.457 0.238 0.168 0.242 -0.172 0.549 -1.194 -0.387 -0.521 -0.159 -0.268 -0.461
362 19-Apr-06 4 16 0.904638569010728 -0.426179609388135 -0.457 0.238 0.168 0.242 -0.172 0.549 -1.194 -0.387 -0.521 -0.159 -0.268 -0.461
363 11-May-06 5 17 0.570350177312425 -0.821401652810417 -1.096 -0.602 -0.607 -0.649 0.567 0.107 -0.623 -0.536 -1.209 0.55 -0.769 -1.09
364 19-Apr-06 4 16 0.904638569010728 -0.426179609388135 -0.457 0.238 0.168 0.242 -0.172 0.549 -1.194 -0.387 -0.521 -0.159 -0.268 -0.461
365 14-Oct-05 10 10 -0.904638569010728 0.426179609388134 0.182 0.036 0.035 -0.005 -0.264 -0.482 0.201 0.811 0.693 0.528 -0.476 0.671
366 14-Oct-05 10 10 -0.904638569010728 0.426179609388134 0.182 0.036 0.035 -0.005 -0.264 -0.482 0.201 0.811 0.693 0.528 -0.476 0.671
367 19-Sep-08 NA NA NA NA -0.138 -0.367 -0.629 -0.668 -1.39 -1.476 0.454 1.41 0.228 1.082 -1.52 0.042
368 21-Oct-05 10 10 -0.904638569010728 0.426179609388134 0.182 0.036 0.035 -0.005 -0.264 -0.482 0.201 0.811 0.693 0.528 -0.476 0.671
369 02-Nov-06 11 23 -0.570350177312426 0.821401652810417 0.82 0.473 0.589 0.583 0.281 0.476 0.074 1.11 1.098 -0.558 0.859 0.985
370 02-Nov-06 11 23 -0.570350177312426 0.821401652810417 0.82 0.473 0.589 0.583 0.281 0.476 0.074 1.11 1.098 -0.558 0.859 0.985
371 02-Nov-06 11 23 -0.570350177312426 0.821401652810417 0.82 0.473 0.589 0.583 0.281 0.476 0.074 1.11 1.098 -0.558 0.859 0.985
372 02-Nov-06 11 23 -0.570350177312426 0.821401652810417 0.82 0.473 0.589 0.583 0.281 0.476 0.074 1.11 1.098 -0.558 0.859 0.985
373 06-Jul-06 7 19 -0.426179609388135 -0.904638569010728 -1.415 -1.509 -1.448 -1.426 -1.432 -0.961 -0.37 -0.536 -1.25 1.193 -0.727 -1.341
374 06-Jul-06 7 19 -0.426179609388135 -0.904638569010728 -1.415 -1.509 -1.448 -1.426 -1.432 -0.961 -0.37 -0.536 -1.25 1.193 -0.727 -1.341
375 07-Feb-07 2 26 0.821401652810417 0.570350177312425 1.139 1.212 1.231 1.189 1.057 1.102 -0.56 -0.237 0.511 -1.245 1.026 0.734
376 07-Feb-07 2 26 0.821401652810417 0.570350177312425 1.139 1.212 1.231 1.189 1.057 1.102 -0.56 -0.237 0.511 -1.245 1.026 0.734
377 07-Feb-07 2 26 0.821401652810417 0.570350177312425 1.139 1.212 1.231 1.189 1.057 1.102 -0.56 -0.237 0.511 -1.245 1.026 0.734
378 10-Mar-09 NA NA NA NA 0.501 0.876 0.854 0.867 0.368 1.102 -0.497 -0.836 0.167 -0.802 0.525 0.293
379 06-Oct-06 10 22 -0.904638569010728 0.426179609388134 0.182 0.036 0.035 -0.005 -0.264 -0.482 0.201 0.811 0.693 0.528 -0.476 0.671
380 06-Oct-06 10 22 -0.904638569010728 0.426179609388134 0.182 0.036 0.035 -0.005 -0.264 -0.482 0.201 0.811 0.693 0.528 -0.476 0.671
381 07-Feb-06 2 14 0.821401652810417 0.570350177312425 1.139 1.212 1.231 1.189 1.057 1.102 -0.56 -0.237 0.511 -1.245 1.026 0.734
382 07-Feb-06 2 14 0.821401652810417 0.570350177312425 1.139 1.212 1.231 1.189 1.057 1.102 -0.56 -0.237 0.511 -1.245 1.026 0.734
383 17-Feb-06 2 14 0.821401652810417 0.570350177312425 1.139 1.212 1.231 1.189 1.057 1.102 -0.56 -0.237 0.511 -1.245 1.026 0.734
384 17-Feb-06 2 14 0.821401652810417 0.570350177312425 1.139 1.212 1.231 1.189 1.057 1.102 -0.56 -0.237 0.511 -1.245 1.026 0.734
385 10-Jan-06 1 13 0.426179609388135 0.904638569010728 1.459 1.246 1.253 1.265 1.46 0.991 0.898 0.661 1.158 -1.422 1.276 1.237
386 10-Jan-06 1 13 0.426179609388135 0.904638569010728 1.459 1.246 1.253 1.265 1.46 0.991 0.898 0.661 1.158 -1.422 1.276 1.237
387 10-Jan-06 1 13 0.426179609388135 0.904638569010728 1.459 1.246 1.253 1.265 1.46 0.991 0.898 0.661 1.158 -1.422 1.276 1.237
388 10-Jan-06 1 13 0.426179609388135 0.904638569010728 1.459 1.246 1.253 1.265 1.46 0.991 0.898 0.661 1.158 -1.422 1.276 1.237
389 10-Jan-06 1 13 0.426179609388135 0.904638569010728 1.459 1.246 1.253 1.265 1.46 0.991 0.898 0.661 1.158 -1.422 1.276 1.237
390 10-Jan-06 1 13 0.426179609388135 0.904638569010728 1.459 1.246 1.253 1.265 1.46 0.991 0.898 0.661 1.158 -1.422 1.276 1.237
391 01-Jun-05 6 6 0.0832369162003105 -0.996529786700559 -1.415 -1.375 -1.116 -1.028 -0.434 -0.408 -0.75 -2.183 -1.553 -0.115 0.108 -1.53
392 01-Jun-05 6 6 0.0832369162003105 -0.996529786700559 -1.415 -1.375 -1.116 -1.028 -0.434 -0.408 -0.75 -2.183 -1.553 -0.115 0.108 -1.53
393 31-May-06 5 17 0.570350177312425 -0.821401652810417 -1.096 -0.602 -0.607 -0.649 0.567 0.107 -0.623 -0.536 -1.209 0.55 -0.769 -1.09
394 31-May-06 5 17 0.570350177312425 -0.821401652810417 -1.096 -0.602 -0.607 -0.649 0.567 0.107 -0.623 -0.536 -1.209 0.55 -0.769 -1.09
395 31-May-06 5 17 0.570350177312425 -0.821401652810417 -1.096 -0.602 -0.607 -0.649 0.567 0.107 -0.623 -0.536 -1.209 0.55 -0.769 -1.09
396 27-Apr-06 4 16 0.904638569010728 -0.426179609388135 -0.457 0.238 0.168 0.242 -0.172 0.549 -1.194 -0.387 -0.521 -0.159 -0.268 -0.461
397 27-Apr-06 4 16 0.904638569010728 -0.426179609388135 -0.457 0.238 0.168 0.242 -0.172 0.549 -1.194 -0.387 -0.521 -0.159 -0.268 -0.461
398 27-Apr-06 4 16 0.904638569010728 -0.426179609388135 -0.457 0.238 0.168 0.242 -0.172 0.549 -1.194 -0.387 -0.521 -0.159 -0.268 -0.461
399 27-Apr-06 4 16 0.904638569010728 -0.426179609388135 -0.457 0.238 0.168 0.242 -0.172 0.549 -1.194 -0.387 -0.521 -0.159 -0.268 -0.461
400 27-Jul-05 7 7 -0.426179609388135 -0.904638569010728 -1.415 -1.509 -1.448 -1.426 -1.432 -0.961 -0.37 -0.536 -1.25 1.193 -0.727 -1.341
401 27-Jul-05 7 7 -0.426179609388135 -0.904638569010728 -1.415 -1.509 -1.448 -1.426 -1.432 -0.961 -0.37 -0.536 -1.25 1.193 -0.727 -1.341
402 27-Jul-05 7 7 -0.426179609388135 -0.904638569010728 -1.415 -1.509 -1.448 -1.426 -1.432 -0.961 -0.37 -0.536 -1.25 1.193 -0.727 -1.341
403 02-Aug-07 8 32 -0.821401652810417 -0.570350177312425 -0.776 -1.173 -1.315 -1.369 -1.233 -1.734 -0.243 0.661 -0.582 1.659 -1.353 -0.713
404 02-Aug-07 8 32 -0.821401652810417 -0.570350177312425 -0.776 -1.173 -1.315 -1.369 -1.233 -1.734 -0.243 0.661 -0.582 1.659 -1.353 -0.713
405 18-Sep-07 9 33 -0.996529786700559 -0.0832369162003101 -0.138 -0.367 -0.629 -0.668 -1.39 -1.476 0.454 1.41 0.228 1.082 -1.52 0.042
406 18-Sep-07 9 33 -0.996529786700559 -0.0832369162003101 -0.138 -0.367 -0.629 -0.668 -1.39 -1.476 0.454 1.41 0.228 1.082 -1.52 0.042
407 20-May-05 5 5 0.570350177312425 -0.821401652810417 -1.096 -0.602 -0.607 -0.649 0.567 0.107 -0.623 -0.536 -1.209 0.55 -0.769 -1.09
408 20-May-05 5 5 0.570350177312425 -0.821401652810417 -1.096 -0.602 -0.607 -0.649 0.567 0.107 -0.623 -0.536 -1.209 0.55 -0.769 -1.09
409 20-May-05 5 5 0.570350177312425 -0.821401652810417 -1.096 -0.602 -0.607 -0.649 0.567 0.107 -0.623 -0.536 -1.209 0.55 -0.769 -1.09
410 24-Aug-05 8 8 -0.821401652810417 -0.570350177312425 -0.776 -1.173 -1.315 -1.369 -1.233 -1.734 -0.243 0.661 -0.582 1.659 -1.353 -0.713
411 24-Aug-05 8 8 -0.821401652810417 -0.570350177312425 -0.776 -1.173 -1.315 -1.369 -1.233 -1.734 -0.243 0.661 -0.582 1.659 -1.353 -0.713
412 06-Feb-08 2 38 0.821401652810417 0.570350177312425 1.139 1.212 1.231 1.189 1.057 1.102 -0.56 -0.237 0.511 -1.245 1.026 0.734
413 24-Aug-05 8 8 -0.821401652810417 -0.570350177312425 -0.776 -1.173 -1.315 -1.369 -1.233 -1.734 -0.243 0.661 -0.582 1.659 -1.353 -0.713
414 03-Oct-06 10 22 -0.904638569010728 0.426179609388134 0.182 0.036 0.035 -0.005 -0.264 -0.482 0.201 0.811 0.693 0.528 -0.476 0.671
415 03-Oct-06 10 22 -0.904638569010728 0.426179609388134 0.182 0.036 0.035 -0.005 -0.264 -0.482 0.201 0.811 0.693 0.528 -0.476 0.671
416 03-Oct-06 10 22 -0.904638569010728 0.426179609388134 0.182 0.036 0.035 -0.005 -0.264 -0.482 0.201 0.811 0.693 0.528 -0.476 0.671
417 21-Jul-05 7 7 -0.426179609388135 -0.904638569010728 -1.415 -1.509 -1.448 -1.426 -1.432 -0.961 -0.37 -0.536 -1.25 1.193 -0.727 -1.341
418 21-Jul-05 7 7 -0.426179609388135 -0.904638569010728 -1.415 -1.509 -1.448 -1.426 -1.432 -0.961 -0.37 -0.536 -1.25 1.193 -0.727 -1.341
419 21-Jul-05 7 7 -0.426179609388135 -0.904638569010728 -1.415 -1.509 -1.448 -1.426 -1.432 -0.961 -0.37 -0.536 -1.25 1.193 -0.727 -1.341
420 21-Jul-05 7 7 -0.426179609388135 -0.904638569010728 -1.415 -1.509 -1.448 -1.426 -1.432 -0.961 -0.37 -0.536 -1.25 1.193 -0.727 -1.341
421 05-Dec-06 12 24 -0.0832369162003102 0.996529786700559 1.139 0.943 0.987 1 1.193 0.734 2.609 0.062 1.26 -0.713 1.318 1.174
422 05-Dec-06 12 24 -0.0832369162003102 0.996529786700559 1.139 0.943 0.987 1 1.193 0.734 2.609 0.062 1.26 -0.713 1.318 1.174
423 04-Oct-06 10 22 -0.904638569010728 0.426179609388134 0.182 0.036 0.035 -0.005 -0.264 -0.482 0.201 0.811 0.693 0.528 -0.476 0.671
424 04-Oct-06 10 22 -0.904638569010728 0.426179609388134 0.182 0.036 0.035 -0.005 -0.264 -0.482 0.201 0.811 0.693 0.528 -0.476 0.671
425 04-Oct-06 10 22 -0.904638569010728 0.426179609388134 0.182 0.036 0.035 -0.005 -0.264 -0.482 0.201 0.811 0.693 0.528 -0.476 0.671
426 04-Oct-06 10 22 -0.904638569010728 0.426179609388134 0.182 0.036 0.035 -0.005 -0.264 -0.482 0.201 0.811 0.693 0.528 -0.476 0.671
427 04-Oct-06 10 22 -0.904638569010728 0.426179609388134 0.182 0.036 0.035 -0.005 -0.264 -0.482 0.201 0.811 0.693 0.528 -0.476 0.671
428 06-Jan-06 1 13 0.426179609388135 0.904638569010728 1.459 1.246 1.253 1.265 1.46 0.991 0.898 0.661 1.158 -1.422 1.276 1.237
429 06-Jan-06 1 13 0.426179609388135 0.904638569010728 1.459 1.246 1.253 1.265 1.46 0.991 0.898 0.661 1.158 -1.422 1.276 1.237
430 06-Jan-06 1 13 0.426179609388135 0.904638569010728 1.459 1.246 1.253 1.265 1.46 0.991 0.898 0.661 1.158 -1.422 1.276 1.237
431 06-Jan-06 1 13 0.426179609388135 0.904638569010728 1.459 1.246 1.253 1.265 1.46 0.991 0.898 0.661 1.158 -1.422 1.276 1.237
432 06-Mar-09 NA NA NA NA 0.501 0.876 0.854 0.867 0.368 1.102 -0.497 -0.836 0.167 -0.802 0.525 0.293
433 06-Mar-09 NA NA NA NA 0.501 0.876 0.854 0.867 0.368 1.102 -0.497 -0.836 0.167 -0.802 0.525 0.293
434 06-Mar-09 NA NA NA NA 0.501 0.876 0.854 0.867 0.368 1.102 -0.497 -0.836 0.167 -0.802 0.525 0.293
435 24-Jul-07 7 31 -0.426179609388135 -0.904638569010728 -1.415 -1.509 -1.448 -1.426 -1.432 -0.961 -0.37 -0.536 -1.25 1.193 -0.727 -1.341
436 24-Jul-07 7 31 -0.426179609388135 -0.904638569010728 -1.415 -1.509 -1.448 -1.426 -1.432 -0.961 -0.37 -0.536 -1.25 1.193 -0.727 -1.341
437 10-Aug-05 8 8 -0.821401652810417 -0.570350177312425 -0.776 -1.173 -1.315 -1.369 -1.233 -1.734 -0.243 0.661 -0.582 1.659 -1.353 -0.713
438 07-Mar-06 3 15 0.996529786700559 0.0832369162003102 0.501 0.876 0.854 0.867 0.368 1.102 -0.497 -0.836 0.167 -0.802 0.525 0.293
439 07-Mar-06 3 15 0.996529786700559 0.0832369162003102 0.501 0.876 0.854 0.867 0.368 1.102 -0.497 -0.836 0.167 -0.802 0.525 0.293
440 07-Mar-06 3 15 0.996529786700559 0.0832369162003102 0.501 0.876 0.854 0.867 0.368 1.102 -0.497 -0.836 0.167 -0.802 0.525 0.293
441 30-May-06 5 17 0.570350177312425 -0.821401652810417 -1.096 -0.602 -0.607 -0.649 0.567 0.107 -0.623 -0.536 -1.209 0.55 -0.769 -1.09
442 30-May-06 5 17 0.570350177312425 -0.821401652810417 -1.096 -0.602 -0.607 -0.649 0.567 0.107 -0.623 -0.536 -1.209 0.55 -0.769 -1.09
443 30-May-06 5 17 0.570350177312425 -0.821401652810417 -1.096 -0.602 -0.607 -0.649 0.567 0.107 -0.623 -0.536 -1.209 0.55 -0.769 -1.09
444 30-May-06 5 17 0.570350177312425 -0.821401652810417 -1.096 -0.602 -0.607 -0.649 0.567 0.107 -0.623 -0.536 -1.209 0.55 -0.769 -1.09
445 16-May-06 5 17 0.570350177312425 -0.821401652810417 -1.096 -0.602 -0.607 -0.649 0.567 0.107 -0.623 -0.536 -1.209 0.55 -0.769 -1.09
446 16-May-06 5 17 0.570350177312425 -0.821401652810417 -1.096 -0.602 -0.607 -0.649 0.567 0.107 -0.623 -0.536 -1.209 0.55 -0.769 -1.09
447 16-May-06 5 17 0.570350177312425 -0.821401652810417 -1.096 -0.602 -0.607 -0.649 0.567 0.107 -0.623 -0.536 -1.209 0.55 -0.769 -1.09
448 18-Oct-06 10 22 -0.904638569010728 0.426179609388134 0.182 0.036 0.035 -0.005 -0.264 -0.482 0.201 0.811 0.693 0.528 -0.476 0.671
449 18-Oct-06 10 22 -0.904638569010728 0.426179609388134 0.182 0.036 0.035 -0.005 -0.264 -0.482 0.201 0.811 0.693 0.528 -0.476 0.671
450 18-Oct-06 10 22 -0.904638569010728 0.426179609388134 0.182 0.036 0.035 -0.005 -0.264 -0.482 0.201 0.811 0.693 0.528 -0.476 0.671
451 11-Jan-08 1 37 0.426179609388135 0.904638569010728 1.459 1.246 1.253 1.265 1.46 0.991 0.898 0.661 1.158 -1.422 1.276 1.237
452 11-Jan-08 1 37 0.426179609388135 0.904638569010728 1.459 1.246 1.253 1.265 1.46 0.991 0.898 0.661 1.158 -1.422 1.276 1.237
453 03-Feb-06 2 14 0.821401652810417 0.570350177312425 1.139 1.212 1.231 1.189 1.057 1.102 -0.56 -0.237 0.511 -1.245 1.026 0.734
454 30-May-06 5 17 0.570350177312425 -0.821401652810417 -1.096 -0.602 -0.607 -0.649 0.567 0.107 -0.623 -0.536 -1.209 0.55 -0.769 -1.09
455 30-May-06 5 17 0.570350177312425 -0.821401652810417 -1.096 -0.602 -0.607 -0.649 0.567 0.107 -0.623 -0.536 -1.209 0.55 -0.769 -1.09
456 30-May-06 5 17 0.570350177312425 -0.821401652810417 -1.096 -0.602 -0.607 -0.649 0.567 0.107 -0.623 -0.536 -1.209 0.55 -0.769 -1.09
457 09-Nov-06 11 23 -0.570350177312426 0.821401652810417 0.82 0.473 0.589 0.583 0.281 0.476 0.074 1.11 1.098 -0.558 0.859 0.985
458 09-Nov-06 11 23 -0.570350177312426 0.821401652810417 0.82 0.473 0.589 0.583 0.281 0.476 0.074 1.11 1.098 -0.558 0.859 0.985
459 09-Nov-06 11 23 -0.570350177312426 0.821401652810417 0.82 0.473 0.589 0.583 0.281 0.476 0.074 1.11 1.098 -0.558 0.859 0.985
460 16-May-06 5 17 0.570350177312425 -0.821401652810417 -1.096 -0.602 -0.607 -0.649 0.567 0.107 -0.623 -0.536 -1.209 0.55 -0.769 -1.09
461 16-May-06 5 17 0.570350177312425 -0.821401652810417 -1.096 -0.602 -0.607 -0.649 0.567 0.107 -0.623 -0.536 -1.209 0.55 -0.769 -1.09
462 06-Apr-05 4 4 0.904638569010728 -0.426179609388135 -0.457 0.238 0.168 0.242 -0.172 0.549 -1.194 -0.387 -0.521 -0.159 -0.268 -0.461
463 06-Apr-05 4 4 0.904638569010728 -0.426179609388135 -0.457 0.238 0.168 0.242 -0.172 0.549 -1.194 -0.387 -0.521 -0.159 -0.268 -0.461
464 28-Jun-05 6 6 0.0832369162003105 -0.996529786700559 -1.415 -1.375 -1.116 -1.028 -0.434 -0.408 -0.75 -2.183 -1.553 -0.115 0.108 -1.53
465 28-Jun-05 6 6 0.0832369162003105 -0.996529786700559 -1.415 -1.375 -1.116 -1.028 -0.434 -0.408 -0.75 -2.183 -1.553 -0.115 0.108 -1.53
466 28-Jun-05 6 6 0.0832369162003105 -0.996529786700559 -1.415 -1.375 -1.116 -1.028 -0.434 -0.408 -0.75 -2.183 -1.553 -0.115 0.108 -1.53
467 14-Oct-05 10 10 -0.904638569010728 0.426179609388134 0.182 0.036 0.035 -0.005 -0.264 -0.482 0.201 0.811 0.693 0.528 -0.476 0.671
468 14-Oct-05 10 10 -0.904638569010728 0.426179609388134 0.182 0.036 0.035 -0.005 -0.264 -0.482 0.201 0.811 0.693 0.528 -0.476 0.671
469 22-Apr-05 4 4 0.904638569010728 -0.426179609388135 -0.457 0.238 0.168 0.242 -0.172 0.549 -1.194 -0.387 -0.521 -0.159 -0.268 -0.461
470 22-Apr-05 4 4 0.904638569010728 -0.426179609388135 -0.457 0.238 0.168 0.242 -0.172 0.549 -1.194 -0.387 -0.521 -0.159 -0.268 -0.461
471 25-Jul-06 7 19 -0.426179609388135 -0.904638569010728 -1.415 -1.509 -1.448 -1.426 -1.432 -0.961 -0.37 -0.536 -1.25 1.193 -0.727 -1.341
472 25-Jul-06 7 19 -0.426179609388135 -0.904638569010728 -1.415 -1.509 -1.448 -1.426 -1.432 -0.961 -0.37 -0.536 -1.25 1.193 -0.727 -1.341
473 25-Jul-06 7 19 -0.426179609388135 -0.904638569010728 -1.415 -1.509 -1.448 -1.426 -1.432 -0.961 -0.37 -0.536 -1.25 1.193 -0.727 -1.341
474 25-Jul-06 7 19 -0.426179609388135 -0.904638569010728 -1.415 -1.509 -1.448 -1.426 -1.432 -0.961 -0.37 -0.536 -1.25 1.193 -0.727 -1.341
475 24-Jan-07 1 25 0.426179609388135 0.904638569010728 1.459 1.246 1.253 1.265 1.46 0.991 0.898 0.661 1.158 -1.422 1.276 1.237
476 24-Jan-07 1 25 0.426179609388135 0.904638569010728 1.459 1.246 1.253 1.265 1.46 0.991 0.898 0.661 1.158 -1.422 1.276 1.237
477 24-Jan-07 1 25 0.426179609388135 0.904638569010728 1.459 1.246 1.253 1.265 1.46 0.991 0.898 0.661 1.158 -1.422 1.276 1.237
478 20-Sep-05 9 9 -0.996529786700559 -0.0832369162003101 -0.138 -0.367 -0.629 -0.668 -1.39 -1.476 0.454 1.41 0.228 1.082 -1.52 0.042
479 20-Sep-05 9 9 -0.996529786700559 -0.0832369162003101 -0.138 -0.367 -0.629 -0.668 -1.39 -1.476 0.454 1.41 0.228 1.082 -1.52 0.042
480 20-Sep-05 9 9 -0.996529786700559 -0.0832369162003101 -0.138 -0.367 -0.629 -0.668 -1.39 -1.476 0.454 1.41 0.228 1.082 -1.52 0.042
481 04-Jul-08 NA NA NA NA -1.415 -1.509 -1.448 -1.426 -1.432 -0.961 -0.37 -0.536 -1.25 1.193 -0.727 -1.341
482 20-Sep-05 9 9 -0.996529786700559 -0.0832369162003101 -0.138 -0.367 -0.629 -0.668 -1.39 -1.476 0.454 1.41 0.228 1.082 -1.52 0.042
483 28-Oct-05 10 10 -0.904638569010728 0.426179609388134 0.182 0.036 0.035 -0.005 -0.264 -0.482 0.201 0.811 0.693 0.528 -0.476 0.671
484 28-Oct-05 10 10 -0.904638569010728 0.426179609388134 0.182 0.036 0.035 -0.005 -0.264 -0.482 0.201 0.811 0.693 0.528 -0.476 0.671
485 28-Oct-05 10 10 -0.904638569010728 0.426179609388134 0.182 0.036 0.035 -0.005 -0.264 -0.482 0.201 0.811 0.693 0.528 -0.476 0.671
486 13-Sep-05 9 9 -0.996529786700559 -0.0832369162003101 -0.138 -0.367 -0.629 -0.668 -1.39 -1.476 0.454 1.41 0.228 1.082 -1.52 0.042
487 13-Sep-05 9 9 -0.996529786700559 -0.0832369162003101 -0.138 -0.367 -0.629 -0.668 -1.39 -1.476 0.454 1.41 0.228 1.082 -1.52 0.042
488 10-Jul-07 7 31 -0.426179609388135 -0.904638569010728 -1.415 -1.509 -1.448 -1.426 -1.432 -0.961 -0.37 -0.536 -1.25 1.193 -0.727 -1.341
489 10-Jul-07 7 31 -0.426179609388135 -0.904638569010728 -1.415 -1.509 -1.448 -1.426 -1.432 -0.961 -0.37 -0.536 -1.25 1.193 -0.727 -1.341
490 10-Jul-07 7 31 -0.426179609388135 -0.904638569010728 -1.415 -1.509 -1.448 -1.426 -1.432 -0.961 -0.37 -0.536 -1.25 1.193 -0.727 -1.341
491 10-Jul-07 7 31 -0.426179609388135 -0.904638569010728 -1.415 -1.509 -1.448 -1.426 -1.432 -0.961 -0.37 -0.536 -1.25 1.193 -0.727 -1.341
492 15-Feb-08 2 38 0.821401652810417 0.570350177312425 1.139 1.212 1.231 1.189 1.057 1.102 -0.56 -0.237 0.511 -1.245 1.026 0.734
493 15-Feb-08 2 38 0.821401652810417 0.570350177312425 1.139 1.212 1.231 1.189 1.057 1.102 -0.56 -0.237 0.511 -1.245 1.026 0.734
494 06-Oct-05 10 10 -0.904638569010728 0.426179609388134 0.182 0.036 0.035 -0.005 -0.264 -0.482 0.201 0.811 0.693 0.528 -0.476 0.671
495 06-Oct-05 10 10 -0.904638569010728 0.426179609388134 0.182 0.036 0.035 -0.005 -0.264 -0.482 0.201 0.811 0.693 0.528 -0.476 0.671
496 06-Oct-05 10 10 -0.904638569010728 0.426179609388134 0.182 0.036 0.035 -0.005 -0.264 -0.482 0.201 0.811 0.693 0.528 -0.476 0.671
497 06-Oct-05 10 10 -0.904638569010728 0.426179609388134 0.182 0.036 0.035 -0.005 -0.264 -0.482 0.201 0.811 0.693 0.528 -0.476 0.671
498 06-Oct-05 10 10 -0.904638569010728 0.426179609388134 0.182 0.036 0.035 -0.005 -0.264 -0.482 0.201 0.811 0.693 0.528 -0.476 0.671
499 23-May-06 5 17 0.570350177312425 -0.821401652810417 -1.096 -0.602 -0.607 -0.649 0.567 0.107 -0.623 -0.536 -1.209 0.55 -0.769 -1.09
500 23-May-06 5 17 0.570350177312425 -0.821401652810417 -1.096 -0.602 -0.607 -0.649 0.567 0.107 -0.623 -0.536 -1.209 0.55 -0.769 -1.09
501 23-May-06 5 17 0.570350177312425 -0.821401652810417 -1.096 -0.602 -0.607 -0.649 0.567 0.107 -0.623 -0.536 -1.209 0.55 -0.769 -1.09
502 23-May-06 5 17 0.570350177312425 -0.821401652810417 -1.096 -0.602 -0.607 -0.649 0.567 0.107 -0.623 -0.536 -1.209 0.55 -0.769 -1.09
503 23-May-06 5 17 0.570350177312425 -0.821401652810417 -1.096 -0.602 -0.607 -0.649 0.567 0.107 -0.623 -0.536 -1.209 0.55 -0.769 -1.09
504 23-May-06 5 17 0.570350177312425 -0.821401652810417 -1.096 -0.602 -0.607 -0.649 0.567 0.107 -0.623 -0.536 -1.209 0.55 -0.769 -1.09
505 23-May-06 5 17 0.570350177312425 -0.821401652810417 -1.096 -0.602 -0.607 -0.649 0.567 0.107 -0.623 -0.536 -1.209 0.55 -0.769 -1.09
506 23-May-06 5 17 0.570350177312425 -0.821401652810417 -1.096 -0.602 -0.607 -0.649 0.567 0.107 -0.623 -0.536 -1.209 0.55 -0.769 -1.09
507 16-Jan-08 1 37 0.426179609388135 0.904638569010728 1.459 1.246 1.253 1.265 1.46 0.991 0.898 0.661 1.158 -1.422 1.276 1.237
508 16-Jan-08 1 37 0.426179609388135 0.904638569010728 1.459 1.246 1.253 1.265 1.46 0.991 0.898 0.661 1.158 -1.422 1.276 1.237
509 16-Jan-08 1 37 0.426179609388135 0.904638569010728 1.459 1.246 1.253 1.265 1.46 0.991 0.898 0.661 1.158 -1.422 1.276 1.237
510 16-Jan-08 1 37 0.426179609388135 0.904638569010728 1.459 1.246 1.253 1.265 1.46 0.991 0.898 0.661 1.158 -1.422 1.276 1.237
511 09-Sep-05 9 9 -0.996529786700559 -0.0832369162003101 -0.138 -0.367 -0.629 -0.668 -1.39 -1.476 0.454 1.41 0.228 1.082 -1.52 0.042
512 09-Sep-05 9 9 -0.996529786700559 -0.0832369162003101 -0.138 -0.367 -0.629 -0.668 -1.39 -1.476 0.454 1.41 0.228 1.082 -1.52 0.042
513 09-Sep-05 9 9 -0.996529786700559 -0.0832369162003101 -0.138 -0.367 -0.629 -0.668 -1.39 -1.476 0.454 1.41 0.228 1.082 -1.52 0.042
514 09-Sep-05 9 9 -0.996529786700559 -0.0832369162003101 -0.138 -0.367 -0.629 -0.668 -1.39 -1.476 0.454 1.41 0.228 1.082 -1.52 0.042
515 07-Sep-05 9 9 -0.996529786700559 -0.0832369162003101 -0.138 -0.367 -0.629 -0.668 -1.39 -1.476 0.454 1.41 0.228 1.082 -1.52 0.042
516 07-Sep-05 9 9 -0.996529786700559 -0.0832369162003101 -0.138 -0.367 -0.629 -0.668 -1.39 -1.476 0.454 1.41 0.228 1.082 -1.52 0.042
517 07-Sep-05 9 9 -0.996529786700559 -0.0832369162003101 -0.138 -0.367 -0.629 -0.668 -1.39 -1.476 0.454 1.41 0.228 1.082 -1.52 0.042
518 07-Sep-05 9 9 -0.996529786700559 -0.0832369162003101 -0.138 -0.367 -0.629 -0.668 -1.39 -1.476 0.454 1.41 0.228 1.082 -1.52 0.042
519 05-Sep-07 9 33 -0.996529786700559 -0.0832369162003101 -0.138 -0.367 -0.629 -0.668 -1.39 -1.476 0.454 1.41 0.228 1.082 -1.52 0.042
520 27-Sep-06 9 21 -0.996529786700559 -0.0832369162003101 -0.138 -0.367 -0.629 -0.668 -1.39 -1.476 0.454 1.41 0.228 1.082 -1.52 0.042
521 27-Sep-06 9 21 -0.996529786700559 -0.0832369162003101 -0.138 -0.367 -0.629 -0.668 -1.39 -1.476 0.454 1.41 0.228 1.082 -1.52 0.042
522 14-Jan-09 NA NA NA NA 1.459 1.246 1.253 1.265 1.46 0.991 0.898 0.661 1.158 -1.422 1.276 1.237
523 27-Sep-06 9 21 -0.996529786700559 -0.0832369162003101 -0.138 -0.367 -0.629 -0.668 -1.39 -1.476 0.454 1.41 0.228 1.082 -1.52 0.042
524 27-Sep-06 9 21 -0.996529786700559 -0.0832369162003101 -0.138 -0.367 -0.629 -0.668 -1.39 -1.476 0.454 1.41 0.228 1.082 -1.52 0.042
525 22-Jan-08 1 37 0.426179609388135 0.904638569010728 1.459 1.246 1.253 1.265 1.46 0.991 0.898 0.661 1.158 -1.422 1.276 1.237
526 22-Jan-08 1 37 0.426179609388135 0.904638569010728 1.459 1.246 1.253 1.265 1.46 0.991 0.898 0.661 1.158 -1.422 1.276 1.237
527 22-Jan-08 1 37 0.426179609388135 0.904638569010728 1.459 1.246 1.253 1.265 1.46 0.991 0.898 0.661 1.158 -1.422 1.276 1.237
528 16-Aug-05 8 8 -0.821401652810417 -0.570350177312425 -0.776 -1.173 -1.315 -1.369 -1.233 -1.734 -0.243 0.661 -0.582 1.659 -1.353 -0.713
529 16-Aug-05 8 8 -0.821401652810417 -0.570350177312425 -0.776 -1.173 -1.315 -1.369 -1.233 -1.734 -0.243 0.661 -0.582 1.659 -1.353 -0.713
530 16-Aug-05 8 8 -0.821401652810417 -0.570350177312425 -0.776 -1.173 -1.315 -1.369 -1.233 -1.734 -0.243 0.661 -0.582 1.659 -1.353 -0.713
531 16-Aug-05 8 8 -0.821401652810417 -0.570350177312425 -0.776 -1.173 -1.315 -1.369 -1.233 -1.734 -0.243 0.661 -0.582 1.659 -1.353 -0.713
532 16-Aug-05 8 8 -0.821401652810417 -0.570350177312425 -0.776 -1.173 -1.315 -1.369 -1.233 -1.734 -0.243 0.661 -0.582 1.659 -1.353 -0.713
533 01-Sep-06 9 21 -0.996529786700559 -0.0832369162003101 -0.138 -0.367 -0.629 -0.668 -1.39 -1.476 0.454 1.41 0.228 1.082 -1.52 0.042
534 01-Sep-06 9 21 -0.996529786700559 -0.0832369162003101 -0.138 -0.367 -0.629 -0.668 -1.39 -1.476 0.454 1.41 0.228 1.082 -1.52 0.042
535 01-Sep-06 9 21 -0.996529786700559 -0.0832369162003101 -0.138 -0.367 -0.629 -0.668 -1.39 -1.476 0.454 1.41 0.228 1.082 -1.52 0.042
536 07-Apr-06 4 16 0.904638569010728 -0.426179609388135 -0.457 0.238 0.168 0.242 -0.172 0.549 -1.194 -0.387 -0.521 -0.159 -0.268 -0.461
537 07-Apr-06 4 16 0.904638569010728 -0.426179609388135 -0.457 0.238 0.168 0.242 -0.172 0.549 -1.194 -0.387 -0.521 -0.159 -0.268 -0.461
538 07-Apr-06 4 16 0.904638569010728 -0.426179609388135 -0.457 0.238 0.168 0.242 -0.172 0.549 -1.194 -0.387 -0.521 -0.159 -0.268 -0.461
539 07-Apr-06 4 16 0.904638569010728 -0.426179609388135 -0.457 0.238 0.168 0.242 -0.172 0.549 -1.194 -0.387 -0.521 -0.159 -0.268 -0.461
540 07-Apr-06 4 16 0.904638569010728 -0.426179609388135 -0.457 0.238 0.168 0.242 -0.172 0.549 -1.194 -0.387 -0.521 -0.159 -0.268 -0.461
541 07-Apr-06 4 16 0.904638569010728 -0.426179609388135 -0.457 0.238 0.168 0.242 -0.172 0.549 -1.194 -0.387 -0.521 -0.159 -0.268 -0.461
542 24-Sep-08 NA NA NA NA -0.138 -0.367 -0.629 -0.668 -1.39 -1.476 0.454 1.41 0.228 1.082 -1.52 0.042
543 24-Sep-08 NA NA NA NA -0.138 -0.367 -0.629 -0.668 -1.39 -1.476 0.454 1.41 0.228 1.082 -1.52 0.042
544 24-Sep-08 NA NA NA NA -0.138 -0.367 -0.629 -0.668 -1.39 -1.476 0.454 1.41 0.228 1.082 -1.52 0.042
545 04-Jul-06 7 19 -0.426179609388135 -0.904638569010728 -1.415 -1.509 -1.448 -1.426 -1.432 -0.961 -0.37 -0.536 -1.25 1.193 -0.727 -1.341
546 09-Aug-07 8 32 -0.821401652810417 -0.570350177312425 -0.776 -1.173 -1.315 -1.369 -1.233 -1.734 -0.243 0.661 -0.582 1.659 -1.353 -0.713
547 09-Aug-07 8 32 -0.821401652810417 -0.570350177312425 -0.776 -1.173 -1.315 -1.369 -1.233 -1.734 -0.243 0.661 -0.582 1.659 -1.353 -0.713
548 09-Feb-07 2 26 0.821401652810417 0.570350177312425 1.139 1.212 1.231 1.189 1.057 1.102 -0.56 -0.237 0.511 -1.245 1.026 0.734
549 09-Feb-07 2 26 0.821401652810417 0.570350177312425 1.139 1.212 1.231 1.189 1.057 1.102 -0.56 -0.237 0.511 -1.245 1.026 0.734
550 17-Nov-05 11 11 -0.570350177312426 0.821401652810417 0.82 0.473 0.589 0.583 0.281 0.476 0.074 1.11 1.098 -0.558 0.859 0.985
551 17-Nov-05 11 11 -0.570350177312426 0.821401652810417 0.82 0.473 0.589 0.583 0.281 0.476 0.074 1.11 1.098 -0.558 0.859 0.985
552 17-Nov-05 11 11 -0.570350177312426 0.821401652810417 0.82 0.473 0.589 0.583 0.281 0.476 0.074 1.11 1.098 -0.558 0.859 0.985
553 20-Apr-06 4 16 0.904638569010728 -0.426179609388135 -0.457 0.238 0.168 0.242 -0.172 0.549 -1.194 -0.387 -0.521 -0.159 -0.268 -0.461
554 20-Apr-06 4 16 0.904638569010728 -0.426179609388135 -0.457 0.238 0.168 0.242 -0.172 0.549 -1.194 -0.387 -0.521 -0.159 -0.268 -0.461
555 20-Apr-06 4 16 0.904638569010728 -0.426179609388135 -0.457 0.238 0.168 0.242 -0.172 0.549 -1.194 -0.387 -0.521 -0.159 -0.268 -0.461
556 20-Apr-06 4 16 0.904638569010728 -0.426179609388135 -0.457 0.238 0.168 0.242 -0.172 0.549 -1.194 -0.387 -0.521 -0.159 -0.268 -0.461
557 20-Apr-06 4 16 0.904638569010728 -0.426179609388135 -0.457 0.238 0.168 0.242 -0.172 0.549 -1.194 -0.387 -0.521 -0.159 -0.268 -0.461
558 28-Feb-07 2 26 0.821401652810417 0.570350177312425 1.139 1.212 1.231 1.189 1.057 1.102 -0.56 -0.237 0.511 -1.245 1.026 0.734
559 28-Feb-07 2 26 0.821401652810417 0.570350177312425 1.139 1.212 1.231 1.189 1.057 1.102 -0.56 -0.237 0.511 -1.245 1.026 0.734
560 28-Feb-07 2 26 0.821401652810417 0.570350177312425 1.139 1.212 1.231 1.189 1.057 1.102 -0.56 -0.237 0.511 -1.245 1.026 0.734
561 28-Feb-07 2 26 0.821401652810417 0.570350177312425 1.139 1.212 1.231 1.189 1.057 1.102 -0.56 -0.237 0.511 -1.245 1.026 0.734
562 28-Feb-07 2 26 0.821401652810417 0.570350177312425 1.139 1.212 1.231 1.189 1.057 1.102 -0.56 -0.237 0.511 -1.245 1.026 0.734
563 19-Oct-05 10 10 -0.904638569010728 0.426179609388134 0.182 0.036 0.035 -0.005 -0.264 -0.482 0.201 0.811 0.693 0.528 -0.476 0.671
564 19-Oct-05 10 10 -0.904638569010728 0.426179609388134 0.182 0.036 0.035 -0.005 -0.264 -0.482 0.201 0.811 0.693 0.528 -0.476 0.671
565 19-Oct-05 10 10 -0.904638569010728 0.426179609388134 0.182 0.036 0.035 -0.005 -0.264 -0.482 0.201 0.811 0.693 0.528 -0.476 0.671
566 02-Mar-07 3 27 0.996529786700559 0.0832369162003102 0.501 0.876 0.854 0.867 0.368 1.102 -0.497 -0.836 0.167 -0.802 0.525 0.293
567 02-Mar-07 3 27 0.996529786700559 0.0832369162003102 0.501 0.876 0.854 0.867 0.368 1.102 -0.497 -0.836 0.167 -0.802 0.525 0.293
568 02-Mar-07 3 27 0.996529786700559 0.0832369162003102 0.501 0.876 0.854 0.867 0.368 1.102 -0.497 -0.836 0.167 -0.802 0.525 0.293
569 02-Dec-05 12 12 -0.0832369162003102 0.996529786700559 1.139 0.943 0.987 1 1.193 0.734 2.609 0.062 1.26 -0.713 1.318 1.174
570 02-Dec-05 12 12 -0.0832369162003102 0.996529786700559 1.139 0.943 0.987 1 1.193 0.734 2.609 0.062 1.26 -0.713 1.318 1.174
571 02-Dec-05 12 12 -0.0832369162003102 0.996529786700559 1.139 0.943 0.987 1 1.193 0.734 2.609 0.062 1.26 -0.713 1.318 1.174
572 02-Dec-05 12 12 -0.0832369162003102 0.996529786700559 1.139 0.943 0.987 1 1.193 0.734 2.609 0.062 1.26 -0.713 1.318 1.174
573 25-Jul-06 7 19 -0.426179609388135 -0.904638569010728 -1.415 -1.509 -1.448 -1.426 -1.432 -0.961 -0.37 -0.536 -1.25 1.193 -0.727 -1.341
574 25-Jul-06 7 19 -0.426179609388135 -0.904638569010728 -1.415 -1.509 -1.448 -1.426 -1.432 -0.961 -0.37 -0.536 -1.25 1.193 -0.727 -1.341
575 25-Jul-06 7 19 -0.426179609388135 -0.904638569010728 -1.415 -1.509 -1.448 -1.426 -1.432 -0.961 -0.37 -0.536 -1.25 1.193 -0.727 -1.341
576 06-Dec-05 12 12 -0.0832369162003102 0.996529786700559 1.139 0.943 0.987 1 1.193 0.734 2.609 0.062 1.26 -0.713 1.318 1.174
577 06-Dec-05 12 12 -0.0832369162003102 0.996529786700559 1.139 0.943 0.987 1 1.193 0.734 2.609 0.062 1.26 -0.713 1.318 1.174
578 06-Dec-05 12 12 -0.0832369162003102 0.996529786700559 1.139 0.943 0.987 1 1.193 0.734 2.609 0.062 1.26 -0.713 1.318 1.174
579 13-Sep-06 9 21 -0.996529786700559 -0.0832369162003101 -0.138 -0.367 -0.629 -0.668 -1.39 -1.476 0.454 1.41 0.228 1.082 -1.52 0.042
580 13-Sep-06 9 21 -0.996529786700559 -0.0832369162003101 -0.138 -0.367 -0.629 -0.668 -1.39 -1.476 0.454 1.41 0.228 1.082 -1.52 0.042
581 08-Nov-05 11 11 -0.570350177312426 0.821401652810417 0.82 0.473 0.589 0.583 0.281 0.476 0.074 1.11 1.098 -0.558 0.859 0.985
582 08-Nov-05 11 11 -0.570350177312426 0.821401652810417 0.82 0.473 0.589 0.583 0.281 0.476 0.074 1.11 1.098 -0.558 0.859 0.985
583 08-Nov-05 11 11 -0.570350177312426 0.821401652810417 0.82 0.473 0.589 0.583 0.281 0.476 0.074 1.11 1.098 -0.558 0.859 0.985
584 27-Feb-07 2 26 0.821401652810417 0.570350177312425 1.139 1.212 1.231 1.189 1.057 1.102 -0.56 -0.237 0.511 -1.245 1.026 0.734
585 27-Feb-07 2 26 0.821401652810417 0.570350177312425 1.139 1.212 1.231 1.189 1.057 1.102 -0.56 -0.237 0.511 -1.245 1.026 0.734
586 27-Feb-07 2 26 0.821401652810417 0.570350177312425 1.139 1.212 1.231 1.189 1.057 1.102 -0.56 -0.237 0.511 -1.245 1.026 0.734
587 20-Dec-06 12 24 -0.0832369162003102 0.996529786700559 1.139 0.943 0.987 1 1.193 0.734 2.609 0.062 1.26 -0.713 1.318 1.174
588 20-Dec-06 12 24 -0.0832369162003102 0.996529786700559 1.139 0.943 0.987 1 1.193 0.734 2.609 0.062 1.26 -0.713 1.318 1.174
589 20-Dec-06 12 24 -0.0832369162003102 0.996529786700559 1.139 0.943 0.987 1 1.193 0.734 2.609 0.062 1.26 -0.713 1.318 1.174
590 20-Dec-06 12 24 -0.0832369162003102 0.996529786700559 1.139 0.943 0.987 1 1.193 0.734 2.609 0.062 1.26 -0.713 1.318 1.174
591 27-Oct-05 10 10 -0.904638569010728 0.426179609388134 0.182 0.036 0.035 -0.005 -0.264 -0.482 0.201 0.811 0.693 0.528 -0.476 0.671
592 27-Oct-05 10 10 -0.904638569010728 0.426179609388134 0.182 0.036 0.035 -0.005 -0.264 -0.482 0.201 0.811 0.693 0.528 -0.476 0.671
593 27-Oct-05 10 10 -0.904638569010728 0.426179609388134 0.182 0.036 0.035 -0.005 -0.264 -0.482 0.201 0.811 0.693 0.528 -0.476 0.671
594 11-Apr-06 4 16 0.904638569010728 -0.426179609388135 -0.457 0.238 0.168 0.242 -0.172 0.549 -1.194 -0.387 -0.521 -0.159 -0.268 -0.461
595 11-Apr-06 4 16 0.904638569010728 -0.426179609388135 -0.457 0.238 0.168 0.242 -0.172 0.549 -1.194 -0.387 -0.521 -0.159 -0.268 -0.461
596 28-Apr-06 4 16 0.904638569010728 -0.426179609388135 -0.457 0.238 0.168 0.242 -0.172 0.549 -1.194 -0.387 -0.521 -0.159 -0.268 -0.461
597 12-Apr-06 4 16 0.904638569010728 -0.426179609388135 -0.457 0.238 0.168 0.242 -0.172 0.549 -1.194 -0.387 -0.521 -0.159 -0.268 -0.461
598 12-Apr-06 4 16 0.904638569010728 -0.426179609388135 -0.457 0.238 0.168 0.242 -0.172 0.549 -1.194 -0.387 -0.521 -0.159 -0.268 -0.461
599 12-Apr-06 4 16 0.904638569010728 -0.426179609388135 -0.457 0.238 0.168 0.242 -0.172 0.549 -1.194 -0.387 -0.521 -0.159 -0.268 -0.461
600 29-Aug-07 8 32 -0.821401652810417 -0.570350177312425 -0.776 -1.173 -1.315 -1.369 -1.233 -1.734 -0.243 0.661 -0.582 1.659 -1.353 -0.713
601 29-Aug-07 8 32 -0.821401652810417 -0.570350177312425 -0.776 -1.173 -1.315 -1.369 -1.233 -1.734 -0.243 0.661 -0.582 1.659 -1.353 -0.713
602 29-Aug-07 8 32 -0.821401652810417 -0.570350177312425 -0.776 -1.173 -1.315 -1.369 -1.233 -1.734 -0.243 0.661 -0.582 1.659 -1.353 -0.713
603 29-Aug-07 8 32 -0.821401652810417 -0.570350177312425 -0.776 -1.173 -1.315 -1.369 -1.233 -1.734 -0.243 0.661 -0.582 1.659 -1.353 -0.713
604 29-Aug-07 8 32 -0.821401652810417 -0.570350177312425 -0.776 -1.173 -1.315 -1.369 -1.233 -1.734 -0.243 0.661 -0.582 1.659 -1.353 -0.713
605 15-Mar-07 3 27 0.996529786700559 0.0832369162003102 0.501 0.876 0.854 0.867 0.368 1.102 -0.497 -0.836 0.167 -0.802 0.525 0.293
606 15-Mar-07 3 27 0.996529786700559 0.0832369162003102 0.501 0.876 0.854 0.867 0.368 1.102 -0.497 -0.836 0.167 -0.802 0.525 0.293
607 13-Dec-06 12 24 -0.0832369162003102 0.996529786700559 1.139 0.943 0.987 1 1.193 0.734 2.609 0.062 1.26 -0.713 1.318 1.174
608 13-Dec-06 12 24 -0.0832369162003102 0.996529786700559 1.139 0.943 0.987 1 1.193 0.734 2.609 0.062 1.26 -0.713 1.318 1.174
609 13-Dec-06 12 24 -0.0832369162003102 0.996529786700559 1.139 0.943 0.987 1 1.193 0.734 2.609 0.062 1.26 -0.713 1.318 1.174
610 13-Dec-06 12 24 -0.0832369162003102 0.996529786700559 1.139 0.943 0.987 1 1.193 0.734 2.609 0.062 1.26 -0.713 1.318 1.174
611 13-Jul-07 7 31 -0.426179609388135 -0.904638569010728 -1.415 -1.509 -1.448 -1.426 -1.432 -0.961 -0.37 -0.536 -1.25 1.193 -0.727 -1.341
612 13-Jul-07 7 31 -0.426179609388135 -0.904638569010728 -1.415 -1.509 -1.448 -1.426 -1.432 -0.961 -0.37 -0.536 -1.25 1.193 -0.727 -1.341
613 14-Feb-08 2 38 0.821401652810417 0.570350177312425 1.139 1.212 1.231 1.189 1.057 1.102 -0.56 -0.237 0.511 -1.245 1.026 0.734
614 14-Feb-08 2 38 0.821401652810417 0.570350177312425 1.139 1.212 1.231 1.189 1.057 1.102 -0.56 -0.237 0.511 -1.245 1.026 0.734
615 09-Feb-06 2 14 0.821401652810417 0.570350177312425 1.139 1.212 1.231 1.189 1.057 1.102 -0.56 -0.237 0.511 -1.245 1.026 0.734
616 07-Oct-09 NA NA NA NA 0.182 0.036 0.035 -0.005 -0.264 -0.482 0.201 0.811 0.693 0.528 -0.476 0.671
617 07-Oct-09 NA NA NA NA 0.182 0.036 0.035 -0.005 -0.264 -0.482 0.201 0.811 0.693 0.528 -0.476 0.671
618 03-May-07 5 29 0.570350177312425 -0.821401652810417 -1.096 -0.602 -0.607 -0.649 0.567 0.107 -0.623 -0.536 -1.209 0.55 -0.769 -1.09
619 15-Nov-05 11 11 -0.570350177312426 0.821401652810417 0.82 0.473 0.589 0.583 0.281 0.476 0.074 1.11 1.098 -0.558 0.859 0.985
620 15-Nov-05 11 11 -0.570350177312426 0.821401652810417 0.82 0.473 0.589 0.583 0.281 0.476 0.074 1.11 1.098 -0.558 0.859 0.985
621 09-Jun-06 6 18 0.0832369162003105 -0.996529786700559 -1.415 -1.375 -1.116 -1.028 -0.434 -0.408 -0.75 -2.183 -1.553 -0.115 0.108 -1.53
622 09-Jun-06 6 18 0.0832369162003105 -0.996529786700559 -1.415 -1.375 -1.116 -1.028 -0.434 -0.408 -0.75 -2.183 -1.553 -0.115 0.108 -1.53
623 09-Jun-06 6 18 0.0832369162003105 -0.996529786700559 -1.415 -1.375 -1.116 -1.028 -0.434 -0.408 -0.75 -2.183 -1.553 -0.115 0.108 -1.53
624 09-Jun-06 6 18 0.0832369162003105 -0.996529786700559 -1.415 -1.375 -1.116 -1.028 -0.434 -0.408 -0.75 -2.183 -1.553 -0.115 0.108 -1.53
625 23-Nov-05 11 11 -0.570350177312426 0.821401652810417 0.82 0.473 0.589 0.583 0.281 0.476 0.074 1.11 1.098 -0.558 0.859 0.985
626 23-Nov-05 11 11 -0.570350177312426 0.821401652810417 0.82 0.473 0.589 0.583 0.281 0.476 0.074 1.11 1.098 -0.558 0.859 0.985
627 23-Nov-05 11 11 -0.570350177312426 0.821401652810417 0.82 0.473 0.589 0.583 0.281 0.476 0.074 1.11 1.098 -0.558 0.859 0.985
628 23-Nov-05 11 11 -0.570350177312426 0.821401652810417 0.82 0.473 0.589 0.583 0.281 0.476 0.074 1.11 1.098 -0.558 0.859 0.985
629 06-Feb-07 2 26 0.821401652810417 0.570350177312425 1.139 1.212 1.231 1.189 1.057 1.102 -0.56 -0.237 0.511 -1.245 1.026 0.734
630 06-Feb-07 2 26 0.821401652810417 0.570350177312425 1.139 1.212 1.231 1.189 1.057 1.102 -0.56 -0.237 0.511 -1.245 1.026 0.734
631 06-Feb-07 2 26 0.821401652810417 0.570350177312425 1.139 1.212 1.231 1.189 1.057 1.102 -0.56 -0.237 0.511 -1.245 1.026 0.734
632 12-Dec-06 12 24 -0.0832369162003102 0.996529786700559 1.139 0.943 0.987 1 1.193 0.734 2.609 0.062 1.26 -0.713 1.318 1.174
633 12-Dec-06 12 24 -0.0832369162003102 0.996529786700559 1.139 0.943 0.987 1 1.193 0.734 2.609 0.062 1.26 -0.713 1.318 1.174
634 15-Dec-06 12 24 -0.0832369162003102 0.996529786700559 1.139 0.943 0.987 1 1.193 0.734 2.609 0.062 1.26 -0.713 1.318 1.174
635 15-Dec-06 12 24 -0.0832369162003102 0.996529786700559 1.139 0.943 0.987 1 1.193 0.734 2.609 0.062 1.26 -0.713 1.318 1.174
636 15-Dec-06 12 24 -0.0832369162003102 0.996529786700559 1.139 0.943 0.987 1 1.193 0.734 2.609 0.062 1.26 -0.713 1.318 1.174
637 30-Nov-05 11 11 -0.570350177312426 0.821401652810417 0.82 0.473 0.589 0.583 0.281 0.476 0.074 1.11 1.098 -0.558 0.859 0.985
638 30-Nov-05 11 11 -0.570350177312426 0.821401652810417 0.82 0.473 0.589 0.583 0.281 0.476 0.074 1.11 1.098 -0.558 0.859 0.985
639 30-Nov-05 11 11 -0.570350177312426 0.821401652810417 0.82 0.473 0.589 0.583 0.281 0.476 0.074 1.11 1.098 -0.558 0.859 0.985
640 22-Nov-05 11 11 -0.570350177312426 0.821401652810417 0.82 0.473 0.589 0.583 0.281 0.476 0.074 1.11 1.098 -0.558 0.859 0.985
641 22-Nov-05 11 11 -0.570350177312426 0.821401652810417 0.82 0.473 0.589 0.583 0.281 0.476 0.074 1.11 1.098 -0.558 0.859 0.985
642 22-Nov-05 11 11 -0.570350177312426 0.821401652810417 0.82 0.473 0.589 0.583 0.281 0.476 0.074 1.11 1.098 -0.558 0.859 0.985
643 22-Nov-05 11 11 -0.570350177312426 0.821401652810417 0.82 0.473 0.589 0.583 0.281 0.476 0.074 1.11 1.098 -0.558 0.859 0.985
644 02-Dec-05 12 12 -0.0832369162003102 0.996529786700559 1.139 0.943 0.987 1 1.193 0.734 2.609 0.062 1.26 -0.713 1.318 1.174
645 02-Dec-05 12 12 -0.0832369162003102 0.996529786700559 1.139 0.943 0.987 1 1.193 0.734 2.609 0.062 1.26 -0.713 1.318 1.174
646 25-Nov-05 11 11 -0.570350177312426 0.821401652810417 0.82 0.473 0.589 0.583 0.281 0.476 0.074 1.11 1.098 -0.558 0.859 0.985
647 25-Nov-05 11 11 -0.570350177312426 0.821401652810417 0.82 0.473 0.589 0.583 0.281 0.476 0.074 1.11 1.098 -0.558 0.859 0.985
648 20-Apr-07 4 28 0.904638569010728 -0.426179609388135 -0.457 0.238 0.168 0.242 -0.172 0.549 -1.194 -0.387 -0.521 -0.159 -0.268 -0.461
649 20-Apr-07 4 28 0.904638569010728 -0.426179609388135 -0.457 0.238 0.168 0.242 -0.172 0.549 -1.194 -0.387 -0.521 -0.159 -0.268 -0.461
650 20-Apr-07 4 28 0.904638569010728 -0.426179609388135 -0.457 0.238 0.168 0.242 -0.172 0.549 -1.194 -0.387 -0.521 -0.159 -0.268 -0.461
651 27-Apr-06 4 16 0.904638569010728 -0.426179609388135 -0.457 0.238 0.168 0.242 -0.172 0.549 -1.194 -0.387 -0.521 -0.159 -0.268 -0.461
652 27-Apr-06 4 16 0.904638569010728 -0.426179609388135 -0.457 0.238 0.168 0.242 -0.172 0.549 -1.194 -0.387 -0.521 -0.159 -0.268 -0.461
653 27-Apr-06 4 16 0.904638569010728 -0.426179609388135 -0.457 0.238 0.168 0.242 -0.172 0.549 -1.194 -0.387 -0.521 -0.159 -0.268 -0.461
654 27-Apr-06 4 16 0.904638569010728 -0.426179609388135 -0.457 0.238 0.168 0.242 -0.172 0.549 -1.194 -0.387 -0.521 -0.159 -0.268 -0.461
655 11-Jan-07 1 25 0.426179609388135 0.904638569010728 1.459 1.246 1.253 1.265 1.46 0.991 0.898 0.661 1.158 -1.422 1.276 1.237
656 11-Jan-07 1 25 0.426179609388135 0.904638569010728 1.459 1.246 1.253 1.265 1.46 0.991 0.898 0.661 1.158 -1.422 1.276 1.237
657 11-Jan-07 1 25 0.426179609388135 0.904638569010728 1.459 1.246 1.253 1.265 1.46 0.991 0.898 0.661 1.158 -1.422 1.276 1.237
658 05-Oct-07 10 34 -0.904638569010728 0.426179609388134 0.182 0.036 0.035 -0.005 -0.264 -0.482 0.201 0.811 0.693 0.528 -0.476 0.671
659 05-Oct-07 10 34 -0.904638569010728 0.426179609388134 0.182 0.036 0.035 -0.005 -0.264 -0.482 0.201 0.811 0.693 0.528 -0.476 0.671
660 05-Oct-07 10 34 -0.904638569010728 0.426179609388134 0.182 0.036 0.035 -0.005 -0.264 -0.482 0.201 0.811 0.693 0.528 -0.476 0.671
661 06-Jul-07 7 31 -0.426179609388135 -0.904638569010728 -1.415 -1.509 -1.448 -1.426 -1.432 -0.961 -0.37 -0.536 -1.25 1.193 -0.727 -1.341
662 06-Jul-07 7 31 -0.426179609388135 -0.904638569010728 -1.415 -1.509 -1.448 -1.426 -1.432 -0.961 -0.37 -0.536 -1.25 1.193 -0.727 -1.341
663 06-Jul-07 7 31 -0.426179609388135 -0.904638569010728 -1.415 -1.509 -1.448 -1.426 -1.432 -0.961 -0.37 -0.536 -1.25 1.193 -0.727 -1.341
664 06-Jul-07 7 31 -0.426179609388135 -0.904638569010728 -1.415 -1.509 -1.448 -1.426 -1.432 -0.961 -0.37 -0.536 -1.25 1.193 -0.727 -1.341
665 08-Jun-07 6 30 0.0832369162003105 -0.996529786700559 -1.415 -1.375 -1.116 -1.028 -0.434 -0.408 -0.75 -2.183 -1.553 -0.115 0.108 -1.53
666 08-Jun-07 6 30 0.0832369162003105 -0.996529786700559 -1.415 -1.375 -1.116 -1.028 -0.434 -0.408 -0.75 -2.183 -1.553 -0.115 0.108 -1.53
667 30-Aug-06 8 20 -0.821401652810417 -0.570350177312425 -0.776 -1.173 -1.315 -1.369 -1.233 -1.734 -0.243 0.661 -0.582 1.659 -1.353 -0.713
668 30-Aug-06 8 20 -0.821401652810417 -0.570350177312425 -0.776 -1.173 -1.315 -1.369 -1.233 -1.734 -0.243 0.661 -0.582 1.659 -1.353 -0.713
669 26-Sep-06 9 21 -0.996529786700559 -0.0832369162003101 -0.138 -0.367 -0.629 -0.668 -1.39 -1.476 0.454 1.41 0.228 1.082 -1.52 0.042
670 26-Sep-06 9 21 -0.996529786700559 -0.0832369162003101 -0.138 -0.367 -0.629 -0.668 -1.39 -1.476 0.454 1.41 0.228 1.082 -1.52 0.042
671 16-Mar-10 NA NA NA NA 0.501 0.876 0.854 0.867 0.368 1.102 -0.497 -0.836 0.167 -0.802 0.525 0.293
672 16-Mar-10 NA NA NA NA 0.501 0.876 0.854 0.867 0.368 1.102 -0.497 -0.836 0.167 -0.802 0.525 0.293
673 27-Oct-06 10 22 -0.904638569010728 0.426179609388134 0.182 0.036 0.035 -0.005 -0.264 -0.482 0.201 0.811 0.693 0.528 -0.476 0.671
674 27-Oct-06 10 22 -0.904638569010728 0.426179609388134 0.182 0.036 0.035 -0.005 -0.264 -0.482 0.201 0.811 0.693 0.528 -0.476 0.671
675 20-Mar-07 3 27 0.996529786700559 0.0832369162003102 0.501 0.876 0.854 0.867 0.368 1.102 -0.497 -0.836 0.167 -0.802 0.525 0.293
676 20-Mar-07 3 27 0.996529786700559 0.0832369162003102 0.501 0.876 0.854 0.867 0.368 1.102 -0.497 -0.836 0.167 -0.802 0.525 0.293
677 20-Mar-07 3 27 0.996529786700559 0.0832369162003102 0.501 0.876 0.854 0.867 0.368 1.102 -0.497 -0.836 0.167 -0.802 0.525 0.293
678 20-Mar-07 3 27 0.996529786700559 0.0832369162003102 0.501 0.876 0.854 0.867 0.368 1.102 -0.497 -0.836 0.167 -0.802 0.525 0.293
679 20-Mar-07 3 27 0.996529786700559 0.0832369162003102 0.501 0.876 0.854 0.867 0.368 1.102 -0.497 -0.836 0.167 -0.802 0.525 0.293
680 21-Mar-07 3 27 0.996529786700559 0.0832369162003102 0.501 0.876 0.854 0.867 0.368 1.102 -0.497 -0.836 0.167 -0.802 0.525 0.293
681 21-Mar-07 3 27 0.996529786700559 0.0832369162003102 0.501 0.876 0.854 0.867 0.368 1.102 -0.497 -0.836 0.167 -0.802 0.525 0.293
682 21-Mar-07 3 27 0.996529786700559 0.0832369162003102 0.501 0.876 0.854 0.867 0.368 1.102 -0.497 -0.836 0.167 -0.802 0.525 0.293
683 22-Aug-07 8 32 -0.821401652810417 -0.570350177312425 -0.776 -1.173 -1.315 -1.369 -1.233 -1.734 -0.243 0.661 -0.582 1.659 -1.353 -0.713
684 22-Aug-07 8 32 -0.821401652810417 -0.570350177312425 -0.776 -1.173 -1.315 -1.369 -1.233 -1.734 -0.243 0.661 -0.582 1.659 -1.353 -0.713
685 22-Aug-07 8 32 -0.821401652810417 -0.570350177312425 -0.776 -1.173 -1.315 -1.369 -1.233 -1.734 -0.243 0.661 -0.582 1.659 -1.353 -0.713
686 29-Jun-07 6 30 0.0832369162003105 -0.996529786700559 -1.415 -1.375 -1.116 -1.028 -0.434 -0.408 -0.75 -2.183 -1.553 -0.115 0.108 -1.53
687 29-Jun-07 6 30 0.0832369162003105 -0.996529786700559 -1.415 -1.375 -1.116 -1.028 -0.434 -0.408 -0.75 -2.183 -1.553 -0.115 0.108 -1.53
688 04-Jul-07 7 31 -0.426179609388135 -0.904638569010728 -1.415 -1.509 -1.448 -1.426 -1.432 -0.961 -0.37 -0.536 -1.25 1.193 -0.727 -1.341
689 04-Jul-07 7 31 -0.426179609388135 -0.904638569010728 -1.415 -1.509 -1.448 -1.426 -1.432 -0.961 -0.37 -0.536 -1.25 1.193 -0.727 -1.341
690 04-Jul-07 7 31 -0.426179609388135 -0.904638569010728 -1.415 -1.509 -1.448 -1.426 -1.432 -0.961 -0.37 -0.536 -1.25 1.193 -0.727 -1.341
691 27-Jul-07 7 31 -0.426179609388135 -0.904638569010728 -1.415 -1.509 -1.448 -1.426 -1.432 -0.961 -0.37 -0.536 -1.25 1.193 -0.727 -1.341
692 27-Jul-07 7 31 -0.426179609388135 -0.904638569010728 -1.415 -1.509 -1.448 -1.426 -1.432 -0.961 -0.37 -0.536 -1.25 1.193 -0.727 -1.341
693 27-Jul-07 7 31 -0.426179609388135 -0.904638569010728 -1.415 -1.509 -1.448 -1.426 -1.432 -0.961 -0.37 -0.536 -1.25 1.193 -0.727 -1.341
694 27-Jul-07 7 31 -0.426179609388135 -0.904638569010728 -1.415 -1.509 -1.448 -1.426 -1.432 -0.961 -0.37 -0.536 -1.25 1.193 -0.727 -1.341
695 26-Jul-07 7 31 -0.426179609388135 -0.904638569010728 -1.415 -1.509 -1.448 -1.426 -1.432 -0.961 -0.37 -0.536 -1.25 1.193 -0.727 -1.341
696 26-Jul-07 7 31 -0.426179609388135 -0.904638569010728 -1.415 -1.509 -1.448 -1.426 -1.432 -0.961 -0.37 -0.536 -1.25 1.193 -0.727 -1.341
697 26-Jul-07 7 31 -0.426179609388135 -0.904638569010728 -1.415 -1.509 -1.448 -1.426 -1.432 -0.961 -0.37 -0.536 -1.25 1.193 -0.727 -1.341
698 31-Jul-07 7 31 -0.426179609388135 -0.904638569010728 -1.415 -1.509 -1.448 -1.426 -1.432 -0.961 -0.37 -0.536 -1.25 1.193 -0.727 -1.341
699 31-Jul-07 7 31 -0.426179609388135 -0.904638569010728 -1.415 -1.509 -1.448 -1.426 -1.432 -0.961 -0.37 -0.536 -1.25 1.193 -0.727 -1.341
700 31-Jul-07 7 31 -0.426179609388135 -0.904638569010728 -1.415 -1.509 -1.448 -1.426 -1.432 -0.961 -0.37 -0.536 -1.25 1.193 -0.727 -1.341
701 31-Jul-07 7 31 -0.426179609388135 -0.904638569010728 -1.415 -1.509 -1.448 -1.426 -1.432 -0.961 -0.37 -0.536 -1.25 1.193 -0.727 -1.341
702 31-Aug-07 8 32 -0.821401652810417 -0.570350177312425 -0.776 -1.173 -1.315 -1.369 -1.233 -1.734 -0.243 0.661 -0.582 1.659 -1.353 -0.713
703 31-Aug-07 8 32 -0.821401652810417 -0.570350177312425 -0.776 -1.173 -1.315 -1.369 -1.233 -1.734 -0.243 0.661 -0.582 1.659 -1.353 -0.713
704 31-Aug-07 8 32 -0.821401652810417 -0.570350177312425 -0.776 -1.173 -1.315 -1.369 -1.233 -1.734 -0.243 0.661 -0.582 1.659 -1.353 -0.713
705 31-Aug-07 8 32 -0.821401652810417 -0.570350177312425 -0.776 -1.173 -1.315 -1.369 -1.233 -1.734 -0.243 0.661 -0.582 1.659 -1.353 -0.713
706 31-Aug-07 8 32 -0.821401652810417 -0.570350177312425 -0.776 -1.173 -1.315 -1.369 -1.233 -1.734 -0.243 0.661 -0.582 1.659 -1.353 -0.713
707 31-Aug-07 8 32 -0.821401652810417 -0.570350177312425 -0.776 -1.173 -1.315 -1.369 -1.233 -1.734 -0.243 0.661 -0.582 1.659 -1.353 -0.713
708 31-Aug-07 8 32 -0.821401652810417 -0.570350177312425 -0.776 -1.173 -1.315 -1.369 -1.233 -1.734 -0.243 0.661 -0.582 1.659 -1.353 -0.713
709 31-Aug-07 8 32 -0.821401652810417 -0.570350177312425 -0.776 -1.173 -1.315 -1.369 -1.233 -1.734 -0.243 0.661 -0.582 1.659 -1.353 -0.713
710 31-Aug-07 8 32 -0.821401652810417 -0.570350177312425 -0.776 -1.173 -1.315 -1.369 -1.233 -1.734 -0.243 0.661 -0.582 1.659 -1.353 -0.713
711 31-Aug-07 8 32 -0.821401652810417 -0.570350177312425 -0.776 -1.173 -1.315 -1.369 -1.233 -1.734 -0.243 0.661 -0.582 1.659 -1.353 -0.713
712 28-Aug-07 8 32 -0.821401652810417 -0.570350177312425 -0.776 -1.173 -1.315 -1.369 -1.233 -1.734 -0.243 0.661 -0.582 1.659 -1.353 -0.713
713 28-Aug-07 8 32 -0.821401652810417 -0.570350177312425 -0.776 -1.173 -1.315 -1.369 -1.233 -1.734 -0.243 0.661 -0.582 1.659 -1.353 -0.713
714 03-Oct-07 10 34 -0.904638569010728 0.426179609388134 0.182 0.036 0.035 -0.005 -0.264 -0.482 0.201 0.811 0.693 0.528 -0.476 0.671
715 21-Aug-07 8 32 -0.821401652810417 -0.570350177312425 -0.776 -1.173 -1.315 -1.369 -1.233 -1.734 -0.243 0.661 -0.582 1.659 -1.353 -0.713
716 21-Aug-07 8 32 -0.821401652810417 -0.570350177312425 -0.776 -1.173 -1.315 -1.369 -1.233 -1.734 -0.243 0.661 -0.582 1.659 -1.353 -0.713
717 12-Sep-07 9 33 -0.996529786700559 -0.0832369162003101 -0.138 -0.367 -0.629 -0.668 -1.39 -1.476 0.454 1.41 0.228 1.082 -1.52 0.042
718 12-Sep-07 9 33 -0.996529786700559 -0.0832369162003101 -0.138 -0.367 -0.629 -0.668 -1.39 -1.476 0.454 1.41 0.228 1.082 -1.52 0.042
719 12-Sep-07 9 33 -0.996529786700559 -0.0832369162003101 -0.138 -0.367 -0.629 -0.668 -1.39 -1.476 0.454 1.41 0.228 1.082 -1.52 0.042
720 04-Nov-09 NA NA NA NA 0.82 0.473 0.589 0.583 0.281 0.476 0.074 1.11 1.098 -0.558 0.859 0.985
721 21-Nov-07 11 35 -0.570350177312426 0.821401652810417 0.82 0.473 0.589 0.583 0.281 0.476 0.074 1.11 1.098 -0.558 0.859 0.985
722 21-Nov-07 11 35 -0.570350177312426 0.821401652810417 0.82 0.473 0.589 0.583 0.281 0.476 0.074 1.11 1.098 -0.558 0.859 0.985
723 21-Nov-07 11 35 -0.570350177312426 0.821401652810417 0.82 0.473 0.589 0.583 0.281 0.476 0.074 1.11 1.098 -0.558 0.859 0.985
724 20-Sep-07 9 33 -0.996529786700559 -0.0832369162003101 -0.138 -0.367 -0.629 -0.668 -1.39 -1.476 0.454 1.41 0.228 1.082 -1.52 0.042
725 20-Sep-07 9 33 -0.996529786700559 -0.0832369162003101 -0.138 -0.367 -0.629 -0.668 -1.39 -1.476 0.454 1.41 0.228 1.082 -1.52 0.042
726 13-Sep-07 9 33 -0.996529786700559 -0.0832369162003101 -0.138 -0.367 -0.629 -0.668 -1.39 -1.476 0.454 1.41 0.228 1.082 -1.52 0.042
727 13-Sep-07 9 33 -0.996529786700559 -0.0832369162003101 -0.138 -0.367 -0.629 -0.668 -1.39 -1.476 0.454 1.41 0.228 1.082 -1.52 0.042
728 13-Sep-07 9 33 -0.996529786700559 -0.0832369162003101 -0.138 -0.367 -0.629 -0.668 -1.39 -1.476 0.454 1.41 0.228 1.082 -1.52 0.042
729 19-Sep-07 9 33 -0.996529786700559 -0.0832369162003101 -0.138 -0.367 -0.629 -0.668 -1.39 -1.476 0.454 1.41 0.228 1.082 -1.52 0.042
730 19-Sep-07 9 33 -0.996529786700559 -0.0832369162003101 -0.138 -0.367 -0.629 -0.668 -1.39 -1.476 0.454 1.41 0.228 1.082 -1.52 0.042
731 22-Oct-08 NA NA NA NA 0.182 0.036 0.035 -0.005 -0.264 -0.482 0.201 0.811 0.693 0.528 -0.476 0.671
732 19-Sep-07 9 33 -0.996529786700559 -0.0832369162003101 -0.138 -0.367 -0.629 -0.668 -1.39 -1.476 0.454 1.41 0.228 1.082 -1.52 0.042
733 19-Sep-07 9 33 -0.996529786700559 -0.0832369162003101 -0.138 -0.367 -0.629 -0.668 -1.39 -1.476 0.454 1.41 0.228 1.082 -1.52 0.042
734 19-Sep-07 9 33 -0.996529786700559 -0.0832369162003101 -0.138 -0.367 -0.629 -0.668 -1.39 -1.476 0.454 1.41 0.228 1.082 -1.52 0.042
735 09-Jan-08 1 37 0.426179609388135 0.904638569010728 1.459 1.246 1.253 1.265 1.46 0.991 0.898 0.661 1.158 -1.422 1.276 1.237
736 09-Jan-08 1 37 0.426179609388135 0.904638569010728 1.459 1.246 1.253 1.265 1.46 0.991 0.898 0.661 1.158 -1.422 1.276 1.237
737 23-Mar-10 NA NA NA NA 0.501 0.876 0.854 0.867 0.368 1.102 -0.497 -0.836 0.167 -0.802 0.525 0.293
738 09-Jan-08 1 37 0.426179609388135 0.904638569010728 1.459 1.246 1.253 1.265 1.46 0.991 0.898 0.661 1.158 -1.422 1.276 1.237
739 08-Jan-08 1 37 0.426179609388135 0.904638569010728 1.459 1.246 1.253 1.265 1.46 0.991 0.898 0.661 1.158 -1.422 1.276 1.237
740 08-Jan-08 1 37 0.426179609388135 0.904638569010728 1.459 1.246 1.253 1.265 1.46 0.991 0.898 0.661 1.158 -1.422 1.276 1.237
741 26-Sep-07 9 33 -0.996529786700559 -0.0832369162003101 -0.138 -0.367 -0.629 -0.668 -1.39 -1.476 0.454 1.41 0.228 1.082 -1.52 0.042
742 26-Sep-07 9 33 -0.996529786700559 -0.0832369162003101 -0.138 -0.367 -0.629 -0.668 -1.39 -1.476 0.454 1.41 0.228 1.082 -1.52 0.042
743 20-Dec-07 12 36 -0.0832369162003102 0.996529786700559 1.459 0.943 0.987 1 1.193 0.734 2.609 0.062 1.26 -0.713 1.318 1.174
744 20-Dec-07 12 36 -0.0832369162003102 0.996529786700559 1.459 0.943 0.987 1 1.193 0.734 2.609 0.062 1.26 -0.713 1.318 1.174
745 07-Nov-07 11 35 -0.570350177312426 0.821401652810417 0.82 0.473 0.589 0.583 0.281 0.476 0.074 1.11 1.098 -0.558 0.859 0.985
746 07-Nov-07 11 35 -0.570350177312426 0.821401652810417 0.82 0.473 0.589 0.583 0.281 0.476 0.074 1.11 1.098 -0.558 0.859 0.985
747 07-Nov-07 11 35 -0.570350177312426 0.821401652810417 0.82 0.473 0.589 0.583 0.281 0.476 0.074 1.11 1.098 -0.558 0.859 0.985
748 04-Dec-07 12 36 -0.0832369162003102 0.996529786700559 1.459 0.943 0.987 1 1.193 0.734 2.609 0.062 1.26 -0.713 1.318 1.174
749 04-Dec-07 12 36 -0.0832369162003102 0.996529786700559 1.459 0.943 0.987 1 1.193 0.734 2.609 0.062 1.26 -0.713 1.318 1.174
750 30-Nov-07 11 35 -0.570350177312426 0.821401652810417 0.82 0.473 0.589 0.583 0.281 0.476 0.074 1.11 1.098 -0.558 0.859 0.985
751 30-Nov-07 11 35 -0.570350177312426 0.821401652810417 0.82 0.473 0.589 0.583 0.281 0.476 0.074 1.11 1.098 -0.558 0.859 0.985
752 12-Feb-08 2 38 0.821401652810417 0.570350177312425 1.139 1.212 1.231 1.189 1.057 1.102 -0.56 -0.237 0.511 -1.245 1.026 0.734
753 12-Feb-08 2 38 0.821401652810417 0.570350177312425 1.139 1.212 1.231 1.189 1.057 1.102 -0.56 -0.237 0.511 -1.245 1.026 0.734
754 12-Feb-08 2 38 0.821401652810417 0.570350177312425 1.139 1.212 1.231 1.189 1.057 1.102 -0.56 -0.237 0.511 -1.245 1.026 0.734
755 01-Aug-07 8 32 -0.821401652810417 -0.570350177312425 -0.776 -1.173 -1.315 -1.369 -1.233 -1.734 -0.243 0.661 -0.582 1.659 -1.353 -0.713
756 03-Aug-07 8 32 -0.821401652810417 -0.570350177312425 -0.776 -1.173 -1.315 -1.369 -1.233 -1.734 -0.243 0.661 -0.582 1.659 -1.353 -0.713
757 03-Aug-07 8 32 -0.821401652810417 -0.570350177312425 -0.776 -1.173 -1.315 -1.369 -1.233 -1.734 -0.243 0.661 -0.582 1.659 -1.353 -0.713
758 03-Aug-07 8 32 -0.821401652810417 -0.570350177312425 -0.776 -1.173 -1.315 -1.369 -1.233 -1.734 -0.243 0.661 -0.582 1.659 -1.353 -0.713
759 14-Dec-05 12 12 -0.0832369162003102 0.996529786700559 1.139 0.943 0.987 1 1.193 0.734 2.609 0.062 1.26 -0.713 1.318 1.174
760 14-Dec-05 12 12 -0.0832369162003102 0.996529786700559 1.139 0.943 0.987 1 1.193 0.734 2.609 0.062 1.26 -0.713 1.318 1.174
761 15-Dec-05 12 12 -0.0832369162003102 0.996529786700559 1.139 0.943 0.987 1 1.193 0.734 2.609 0.062 1.26 -0.713 1.318 1.174
762 08-Sep-05 9 9 -0.996529786700559 -0.0832369162003101 -0.138 -0.367 -0.629 -0.668 -1.39 -1.476 0.454 1.41 0.228 1.082 -1.52 0.042
763 08-Sep-05 9 9 -0.996529786700559 -0.0832369162003101 -0.138 -0.367 -0.629 -0.668 -1.39 -1.476 0.454 1.41 0.228 1.082 -1.52 0.042
764 25-May-05 5 5 0.570350177312425 -0.821401652810417 -1.096 -0.602 -0.607 -0.649 0.567 0.107 -0.623 -0.536 -1.209 0.55 -0.769 -1.09
765 25-May-05 5 5 0.570350177312425 -0.821401652810417 -1.096 -0.602 -0.607 -0.649 0.567 0.107 -0.623 -0.536 -1.209 0.55 -0.769 -1.09
766 30-May-05 5 5 0.570350177312425 -0.821401652810417 -1.096 -0.602 -0.607 -0.649 0.567 0.107 -0.623 -0.536 -1.209 0.55 -0.769 -1.09
767 25-May-05 5 5 0.570350177312425 -0.821401652810417 -1.096 -0.602 -0.607 -0.649 0.567 0.107 -0.623 -0.536 -1.209 0.55 -0.769 -1.09
768 29-Nov-05 11 11 -0.570350177312426 0.821401652810417 0.82 0.473 0.589 0.583 0.281 0.476 0.074 1.11 1.098 -0.558 0.859 0.985
769 29-Nov-05 11 11 -0.570350177312426 0.821401652810417 0.82 0.473 0.589 0.583 0.281 0.476 0.074 1.11 1.098 -0.558 0.859 0.985
770 14-Jul-06 7 19 -0.426179609388135 -0.904638569010728 -1.415 -1.509 -1.448 -1.426 -1.432 -0.961 -0.37 -0.536 -1.25 1.193 -0.727 -1.341
771 01-Dec-06 12 24 -0.0832369162003102 0.996529786700559 1.139 0.943 0.987 1 1.193 0.734 2.609 0.062 1.26 -0.713 1.318 1.174
772 01-Dec-06 12 24 -0.0832369162003102 0.996529786700559 1.139 0.943 0.987 1 1.193 0.734 2.609 0.062 1.26 -0.713 1.318 1.174
773 30-Nov-05 11 11 -0.570350177312426 0.821401652810417 0.82 0.473 0.589 0.583 0.281 0.476 0.074 1.11 1.098 -0.558 0.859 0.985
774 30-Nov-05 11 11 -0.570350177312426 0.821401652810417 0.82 0.473 0.589 0.583 0.281 0.476 0.074 1.11 1.098 -0.558 0.859 0.985
775 24-Jan-06 1 13 0.426179609388135 0.904638569010728 1.459 1.246 1.253 1.265 1.46 0.991 0.898 0.661 1.158 -1.422 1.276 1.237
776 14-Dec-06 12 24 -0.0832369162003102 0.996529786700559 1.139 0.943 0.987 1 1.193 0.734 2.609 0.062 1.26 -0.713 1.318 1.174
777 14-Dec-06 12 24 -0.0832369162003102 0.996529786700559 1.139 0.943 0.987 1 1.193 0.734 2.609 0.062 1.26 -0.713 1.318 1.174
778 14-Dec-06 12 24 -0.0832369162003102 0.996529786700559 1.139 0.943 0.987 1 1.193 0.734 2.609 0.062 1.26 -0.713 1.318 1.174
779 14-Dec-06 12 24 -0.0832369162003102 0.996529786700559 1.139 0.943 0.987 1 1.193 0.734 2.609 0.062 1.26 -0.713 1.318 1.174
780 11-Nov-05 11 11 -0.570350177312426 0.821401652810417 0.82 0.473 0.589 0.583 0.281 0.476 0.074 1.11 1.098 -0.558 0.859 0.985
781 11-Nov-05 11 11 -0.570350177312426 0.821401652810417 0.82 0.473 0.589 0.583 0.281 0.476 0.074 1.11 1.098 -0.558 0.859 0.985
782 11-Nov-05 11 11 -0.570350177312426 0.821401652810417 0.82 0.473 0.589 0.583 0.281 0.476 0.074 1.11 1.098 -0.558 0.859 0.985
783 11-Nov-05 11 11 -0.570350177312426 0.821401652810417 0.82 0.473 0.589 0.583 0.281 0.476 0.074 1.11 1.098 -0.558 0.859 0.985
784 11-Nov-05 11 11 -0.570350177312426 0.821401652810417 0.82 0.473 0.589 0.583 0.281 0.476 0.074 1.11 1.098 -0.558 0.859 0.985
785 10-Nov-05 11 11 -0.570350177312426 0.821401652810417 0.82 0.473 0.589 0.583 0.281 0.476 0.074 1.11 1.098 -0.558 0.859 0.985
786 10-Nov-05 11 11 -0.570350177312426 0.821401652810417 0.82 0.473 0.589 0.583 0.281 0.476 0.074 1.11 1.098 -0.558 0.859 0.985
787 24-Oct-07 10 34 -0.904638569010728 0.426179609388134 0.182 0.036 0.035 -0.005 -0.264 -0.482 0.201 0.811 0.693 0.528 -0.476 0.671
788 01-Feb-06 2 14 0.821401652810417 0.570350177312425 1.139 1.212 1.231 1.189 1.057 1.102 -0.56 -0.237 0.511 -1.245 1.026 0.734
789 01-Feb-06 2 14 0.821401652810417 0.570350177312425 1.139 1.212 1.231 1.189 1.057 1.102 -0.56 -0.237 0.511 -1.245 1.026 0.734
790 07-Dec-05 12 12 -0.0832369162003102 0.996529786700559 1.139 0.943 0.987 1 1.193 0.734 2.609 0.062 1.26 -0.713 1.318 1.174
791 07-Dec-05 12 12 -0.0832369162003102 0.996529786700559 1.139 0.943 0.987 1 1.193 0.734 2.609 0.062 1.26 -0.713 1.318 1.174
792 07-Dec-05 12 12 -0.0832369162003102 0.996529786700559 1.139 0.943 0.987 1 1.193 0.734 2.609 0.062 1.26 -0.713 1.318 1.174
793 01-Dec-05 12 12 -0.0832369162003102 0.996529786700559 1.139 0.943 0.987 1 1.193 0.734 2.609 0.062 1.26 -0.713 1.318 1.174
794 01-Dec-05 12 12 -0.0832369162003102 0.996529786700559 1.139 0.943 0.987 1 1.193 0.734 2.609 0.062 1.26 -0.713 1.318 1.174
795 01-Dec-05 12 12 -0.0832369162003102 0.996529786700559 1.139 0.943 0.987 1 1.193 0.734 2.609 0.062 1.26 -0.713 1.318 1.174
796 01-Dec-05 12 12 -0.0832369162003102 0.996529786700559 1.139 0.943 0.987 1 1.193 0.734 2.609 0.062 1.26 -0.713 1.318 1.174
797 11-Jul-06 7 19 -0.426179609388135 -0.904638569010728 -1.415 -1.509 -1.448 -1.426 -1.432 -0.961 -0.37 -0.536 -1.25 1.193 -0.727 -1.341
798 11-Jul-06 7 19 -0.426179609388135 -0.904638569010728 -1.415 -1.509 -1.448 -1.426 -1.432 -0.961 -0.37 -0.536 -1.25 1.193 -0.727 -1.341
799 19-Jul-06 7 19 -0.426179609388135 -0.904638569010728 -1.415 -1.509 -1.448 -1.426 -1.432 -0.961 -0.37 -0.536 -1.25 1.193 -0.727 -1.341
800 09-Jan-06 1 13 0.426179609388135 0.904638569010728 1.459 1.246 1.253 1.265 1.46 0.991 0.898 0.661 1.158 -1.422 1.276 1.237
801 09-Jan-06 1 13 0.426179609388135 0.904638569010728 1.459 1.246 1.253 1.265 1.46 0.991 0.898 0.661 1.158 -1.422 1.276 1.237
802 09-Jan-06 1 13 0.426179609388135 0.904638569010728 1.459 1.246 1.253 1.265 1.46 0.991 0.898 0.661 1.158 -1.422 1.276 1.237
803 09-Jan-06 1 13 0.426179609388135 0.904638569010728 1.459 1.246 1.253 1.265 1.46 0.991 0.898 0.661 1.158 -1.422 1.276 1.237
804 11-Jan-06 1 13 0.426179609388135 0.904638569010728 1.459 1.246 1.253 1.265 1.46 0.991 0.898 0.661 1.158 -1.422 1.276 1.237
805 13-Jan-06 1 13 0.426179609388135 0.904638569010728 1.459 1.246 1.253 1.265 1.46 0.991 0.898 0.661 1.158 -1.422 1.276 1.237
806 13-Jan-06 1 13 0.426179609388135 0.904638569010728 1.459 1.246 1.253 1.265 1.46 0.991 0.898 0.661 1.158 -1.422 1.276 1.237
807 13-Apr-06 4 16 0.904638569010728 -0.426179609388135 -0.457 0.238 0.168 0.242 -0.172 0.549 -1.194 -0.387 -0.521 -0.159 -0.268 -0.461
808 13-Jan-06 1 13 0.426179609388135 0.904638569010728 1.459 1.246 1.253 1.265 1.46 0.991 0.898 0.661 1.158 -1.422 1.276 1.237
809 13-Jan-06 1 13 0.426179609388135 0.904638569010728 1.459 1.246 1.253 1.265 1.46 0.991 0.898 0.661 1.158 -1.422 1.276 1.237
810 31-Oct-06 10 22 -0.904638569010728 0.426179609388134 0.182 0.036 0.035 -0.005 -0.264 -0.482 0.201 0.811 0.693 0.528 -0.476 0.671
811 31-Oct-06 10 22 -0.904638569010728 0.426179609388134 0.182 0.036 0.035 -0.005 -0.264 -0.482 0.201 0.811 0.693 0.528 -0.476 0.671
812 10-Oct-06 10 22 -0.904638569010728 0.426179609388134 0.182 0.036 0.035 -0.005 -0.264 -0.482 0.201 0.811 0.693 0.528 -0.476 0.671
813 10-Oct-06 10 22 -0.904638569010728 0.426179609388134 0.182 0.036 0.035 -0.005 -0.264 -0.482 0.201 0.811 0.693 0.528 -0.476 0.671
814 14-Nov-06 11 23 -0.570350177312426 0.821401652810417 0.82 0.473 0.589 0.583 0.281 0.476 0.074 1.11 1.098 -0.558 0.859 0.985
815 18-Jan-06 1 13 0.426179609388135 0.904638569010728 1.459 1.246 1.253 1.265 1.46 0.991 0.898 0.661 1.158 -1.422 1.276 1.237
816 18-Jan-06 1 13 0.426179609388135 0.904638569010728 1.459 1.246 1.253 1.265 1.46 0.991 0.898 0.661 1.158 -1.422 1.276 1.237
817 02-Feb-06 2 14 0.821401652810417 0.570350177312425 1.139 1.212 1.231 1.189 1.057 1.102 -0.56 -0.237 0.511 -1.245 1.026 0.734
818 12-Apr-06 4 16 0.904638569010728 -0.426179609388135 -0.457 0.238 0.168 0.242 -0.172 0.549 -1.194 -0.387 -0.521 -0.159 -0.268 -0.461
819 12-Apr-06 4 16 0.904638569010728 -0.426179609388135 -0.457 0.238 0.168 0.242 -0.172 0.549 -1.194 -0.387 -0.521 -0.159 -0.268 -0.461
820 12-Apr-06 4 16 0.904638569010728 -0.426179609388135 -0.457 0.238 0.168 0.242 -0.172 0.549 -1.194 -0.387 -0.521 -0.159 -0.268 -0.461
821 12-Apr-06 4 16 0.904638569010728 -0.426179609388135 -0.457 0.238 0.168 0.242 -0.172 0.549 -1.194 -0.387 -0.521 -0.159 -0.268 -0.461
822 27-Jun-06 6 18 0.0832369162003105 -0.996529786700559 -1.415 -1.375 -1.116 -1.028 -0.434 -0.408 -0.75 -2.183 -1.553 -0.115 0.108 -1.53
823 08-Dec-06 12 24 -0.0832369162003102 0.996529786700559 1.139 0.943 0.987 1 1.193 0.734 2.609 0.062 1.26 -0.713 1.318 1.174
824 08-Dec-06 12 24 -0.0832369162003102 0.996529786700559 1.139 0.943 0.987 1 1.193 0.734 2.609 0.062 1.26 -0.713 1.318 1.174
825 09-Nov-06 11 23 -0.570350177312426 0.821401652810417 0.82 0.473 0.589 0.583 0.281 0.476 0.074 1.11 1.098 -0.558 0.859 0.985
826 09-Nov-06 11 23 -0.570350177312426 0.821401652810417 0.82 0.473 0.589 0.583 0.281 0.476 0.074 1.11 1.098 -0.558 0.859 0.985
827 22-Aug-06 8 20 -0.821401652810417 -0.570350177312425 -0.776 -1.173 -1.315 -1.369 -1.233 -1.734 -0.243 0.661 -0.582 1.659 -1.353 -0.713
828 22-Aug-06 8 20 -0.821401652810417 -0.570350177312425 -0.776 -1.173 -1.315 -1.369 -1.233 -1.734 -0.243 0.661 -0.582 1.659 -1.353 -0.713
829 03-Oct-06 10 22 -0.904638569010728 0.426179609388134 0.182 0.036 0.035 -0.005 -0.264 -0.482 0.201 0.811 0.693 0.528 -0.476 0.671
830 03-Oct-06 10 22 -0.904638569010728 0.426179609388134 0.182 0.036 0.035 -0.005 -0.264 -0.482 0.201 0.811 0.693 0.528 -0.476 0.671
831 19-Dec-06 12 24 -0.0832369162003102 0.996529786700559 1.139 0.943 0.987 1 1.193 0.734 2.609 0.062 1.26 -0.713 1.318 1.174
832 19-Dec-06 12 24 -0.0832369162003102 0.996529786700559 1.139 0.943 0.987 1 1.193 0.734 2.609 0.062 1.26 -0.713 1.318 1.174
833 04-Oct-06 10 22 -0.904638569010728 0.426179609388134 0.182 0.036 0.035 -0.005 -0.264 -0.482 0.201 0.811 0.693 0.528 -0.476 0.671
834 04-Oct-06 10 22 -0.904638569010728 0.426179609388134 0.182 0.036 0.035 -0.005 -0.264 -0.482 0.201 0.811 0.693 0.528 -0.476 0.671
835 04-Oct-06 10 22 -0.904638569010728 0.426179609388134 0.182 0.036 0.035 -0.005 -0.264 -0.482 0.201 0.811 0.693 0.528 -0.476 0.671
836 04-Oct-06 10 22 -0.904638569010728 0.426179609388134 0.182 0.036 0.035 -0.005 -0.264 -0.482 0.201 0.811 0.693 0.528 -0.476 0.671
837 17-Oct-06 10 22 -0.904638569010728 0.426179609388134 0.182 0.036 0.035 -0.005 -0.264 -0.482 0.201 0.811 0.693 0.528 -0.476 0.671
838 17-Oct-06 10 22 -0.904638569010728 0.426179609388134 0.182 0.036 0.035 -0.005 -0.264 -0.482 0.201 0.811 0.693 0.528 -0.476 0.671
839 17-Oct-06 10 22 -0.904638569010728 0.426179609388134 0.182 0.036 0.035 -0.005 -0.264 -0.482 0.201 0.811 0.693 0.528 -0.476 0.671
840 17-Oct-06 10 22 -0.904638569010728 0.426179609388134 0.182 0.036 0.035 -0.005 -0.264 -0.482 0.201 0.811 0.693 0.528 -0.476 0.671
841 15-Sep-06 9 21 -0.996529786700559 -0.0832369162003101 -0.138 -0.367 -0.629 -0.668 -1.39 -1.476 0.454 1.41 0.228 1.082 -1.52 0.042
842 15-Sep-06 9 21 -0.996529786700559 -0.0832369162003101 -0.138 -0.367 -0.629 -0.668 -1.39 -1.476 0.454 1.41 0.228 1.082 -1.52 0.042
843 04-Jan-07 1 25 0.426179609388135 0.904638569010728 1.459 1.246 1.253 1.265 1.46 0.991 0.898 0.661 1.158 -1.422 1.276 1.237
844 04-Jan-07 1 25 0.426179609388135 0.904638569010728 1.459 1.246 1.253 1.265 1.46 0.991 0.898 0.661 1.158 -1.422 1.276 1.237
845 04-Jan-07 1 25 0.426179609388135 0.904638569010728 1.459 1.246 1.253 1.265 1.46 0.991 0.898 0.661 1.158 -1.422 1.276 1.237
846 04-Jan-07 1 25 0.426179609388135 0.904638569010728 1.459 1.246 1.253 1.265 1.46 0.991 0.898 0.661 1.158 -1.422 1.276 1.237
